# Supplementary material for: Group B streptococcal membrane vesicles induce proinflammatory responses in neonatal meninges
Source: Infect Immun. 2026 Jun 22;94(7):e00231-26. doi: 10.1128/iai.00231-26 (PMC13367065; doi:10.1128/iai.00231-26)
Supplement: Table S1 — All proteins detected in GBS MVs. [file iai.00231-26-s0002.xlsx]

## Sheet: Table_S1
Protein	Name	Location	Counts	COH1_1	COH1_2	COH1_3	IagB_1	IagB_2	IagB_3	MprF_1	MprF_2	MprF_3
GBSCOH1_0001	dnaA	Cytoplasmic	384	1329340	1470460	1904670	0	0	0	1622480	1525000	1229510
GBSCOH1_0002	dnaN	Cytoplasmic	207	3737390	4477720	7275900	989079	675369	2130590	5433400	4885340	6310460
GBSCOH1_0003	-	Membrane	10	63090	69103	42269	0	0	0	53858	66932	8922
GBSCOH1_0006	ychF	Cytoplasmic	286	4512330	5188730	7351920	527504	405639	850545	5143540	5409760	5002450
GBSCOH1_0007	pth	Cytoplasmic	151	1186240	2369160	1078340	640375	463638	431899	5355570	5887810	1304340
GBSCOH1_0008	mfd	Cytoplasmic	412	548152	880165	723510	0	0	0	770687	855036	563890
GBSCOH1_0009	yabO	Cytoplasmic	23	343037	452847	304152	0	0	0	246808	569975	163109
GBSCOH1_0010	divIC	Membrane	32	287636	317755	101342	378217	377182	348564	302976	432431	1592940
GBSCOH1_0012	-	Membrane	296	2700020	3101230	5493880	3297730	3806010	3558030	1668140	1312620	1285370
GBSCOH1_0013	tilS	Cytoplasmic	43	0	0	0	0	0	0	145086	135103	53905
GBSCOH1_0014	hpt	Cytoplasmic	249	26459400	18006500	15419400	3048550	2439680	3896770	22076200	25012800	6633150
GBSCOH1_0015	ftsH	Membrane	514	4550540	4911560	2729040	1813600	1423760	752112	3376360	3427160	2491900
GBSCOH1_0016	pcsB	Extracellular	617	123994000	110286000	152874000	234003000	176601000	270007000	118457000	120438000	91563100
GBSCOH1_0017	prs	Cytoplasmic	291	14805000	17546500	19060700	2384210	1502140	1950690	24758000	21201300	10053000
GBSCOH1_0018	araT	Cytoplasmic	373	13579600	15281300	18821900	979049	729416	2031680	16611900	14354400	8317740
GBSCOH1_0019	recO	Cytoplasmic	85	297030	417427	358058	0	0	0	343708	438182	162137
GBSCOH1_0021	plsX	Cytoplasmic	356	19628200	21280800	13934100	3578980	3024700	3675360	23568300	21665600	7320250
GBSCOH1_0029	purH	Cytoplasmic	51	139544	222451	244240	0	0	0	194677	268619	759352
GBSCOH1_0030	-	Extracellular	54	87600	1025930	370215	0	0	0	47508	237066	160091
GBSCOH1_0031	sip	Extracellular	131	2020450	1539650	2007380	1442570	1613100	1699540	562676	493042	918488
GBSCOH1_0033	-	Membrane	466	79095800	20389100	135724000	26970100	36092600	94329300	34186900	37908700	36370600
GBSCOH1_0041	MurR/RpiR	Cytoplasmic	21	0	0	0	0	0	0	120288	93010	74145
GBSCOH1_0045	-	Cytoplasmic	145	241437	401937	204085	0	0	0	483958	536314	192285
GBSCOH1_0046	-	Membrane	109	705971	812681	489908	0	0	0	443873	436387	82338
GBSCOH1_0047	purB	Cytoplasmic	277	981842	856352	1243730	1017790	915424	987370	918792	744902	1118240
GBSCOH1_0048	-	Cytoplasmic	54	134344	168685	96588	0	0	0	189588	221692	104123
GBSCOH1_0049	ruvB	Cytoplasmic	109	777476	823058	921007	0	0	0	702780	700149	286163
GBSCOH1_0050	ptpA	Membrane	16	75248	50475	99336	75322	152323	286529	0	0	0
GBSCOH1_0051	-	Membrane	90	776938	736837	631522	2283930	1626550	2403340	1338810	807625	1011770
GBSCOH1_0052	-	Membrane	138	1193210	1471790	1052900	1083710	931559	844874	1141080	1092970	669129
GBSCOH1_0053	adhE	Cytoplasmic	777	19181000	27564000	24704800	1064590	854377	739370	23643100	24749700	18622700
GBSCOH1_0054	adhP	Cytoplasmic	81	307346	404018	378256	0	0	0	145086	291343	506944
GBSCOH1_0055	thrC	Membrane	208	683198	854457	1026460	0	0	0	774287	770502	426694
GBSCOH1_0057	-	Cytoplasmic	82	14625100	27941700	11684100	3652440	2527080	1382000	19466900	28260500	6652170
GBSCOH1_0058	rplC	Cytoplasmic	205	14951200	80064200	16103100	4343130	3370880	1672160	37177400	168353000	54445400
GBSCOH1_0059	rplD	Membrane	146	42002400	123546000	45868600	17384000	30136200	9639540	73605000	223510000	126818000
GBSCOH1_0060	rplW	Cytoplasmic	157	13454300	59748800	10807900	5095700	3927070	3771080	25308000	143963000	21250100
GBSCOH1_0061	rplB	Membrane	332	23520300	125948000	27202100	7383150	5148730	2988560	45654100	243977000	73355600
GBSCOH1_0062	rpsS	Cytoplasmic	130	10345000	18249300	6810360	3365980	4209000	2706630	8279270	11603600	2678130
GBSCOH1_0063	rplV	Cytoplasmic	180	9696250	99079500	9767780	4519640	4895120	1797580	38775600	214641000	40272200
GBSCOH1_0064	rpsC	Cytoplasmic	426	88229600	99485100	68176700	23050600	18270600	15940100	160119000	170330000	68063700
GBSCOH1_0065	rplP	Cytoplasmic	134	13855100	26539900	5848990	3248460	1968800	955500	58472400	59457700	24241500
GBSCOH1_0066	-	Cytoplasmic	40	256631	16852800	547570	0	0	0	4082880	48352300	388792
GBSCOH1_0067	rpsQ	Cytoplasmic	114	3526840	7454860	3973190	1649300	1098120	1228400	5787860	5665680	2174330
GBSCOH1_0068	rplN	Cytoplasmic	141	1879280	57104500	2061260	1539260	1922900	567843	20814200	156958000	31062500
GBSCOH1_0069	-	Cytoplasmic	119	2589560	64633200	3948670	1763370	1721670	441106	15691600	132304000	13686600
GBSCOH1_0070	rplE	Cytoplasmic	329	24312400	95121000	17514400	9938030	6969460	7268020	63578200	237614000	35029100
GBSCOH1_0071	-	Cytoplasmic	15	1028690	3010410	919983	388495	796573	391760	2643470	5268760	2527630
GBSCOH1_0072	rpsH	Cytoplasmic	225	10312000	19891700	5305460	3282130	2542310	2809850	24595900	33380200	7869570
GBSCOH1_0073	rplF	Cytoplasmic	144	13742100	87216200	9097220	2983220	3101850	1680650	9923910	220072000	54172300
GBSCOH1_0074	rplR	Cytoplasmic	80	5468860	40610900	3913240	1047700	849044	556328	7630850	124803000	14764500
GBSCOH1_0075	rpsE	Cytoplasmic	276	80956500	110119000	52315000	25970600	24301200	22750000	177396000	201646000	55917400
GBSCOH1_0076	-	Cytoplasmic	50	448006	15198000	387956	365619	516252	129936	817485	33776900	2781850
GBSCOH1_0077	rplO	Cytoplasmic	94	1509730	91753800	1820150	1288690	1399200	833842	27506800	225785000	106412000
GBSCOH1_0078	secY	Membrane	130	4562200	5216080	2567620	2160030	1845070	1107950	3443710	3820250	490823
GBSCOH1_0079	adk	Cytoplasmic	75	627402	590249	557224	0	0	0	245880	316524	84465
GBSCOH1_0080	-	Cytoplasmic	29	260720	682666	261423	0	0	0	148684	389066	48429
GBSCOH1_0081	-	Cytoplasmic	26	517475	15944900	875504	589353	669102	307062	1962700	61780200	1457700
GBSCOH1_0082	-	Cytoplasmic	231	6507350	19546000	4490640	4698160	3522900	1974510	28792000	37394800	6769150
GBSCOH1_0083	-	Cytoplasmic	102	5929450	16291100	6333770	3184130	2266930	2374720	19364900	23536600	10034100
GBSCOH1_0084	rpoA	Cytoplasmic	413	22644100	14638100	43125800	3266120	2898850	5386230	27879900	18031400	18600300
GBSCOH1_0085	rplQ	Cytoplasmic	97	5075780	45808900	4483280	2754910	5402760	268303	7507030	110081000	9139840
GBSCOH1_0086	-	Extracellular	75	2270160	1725440	1503710	5474740	5608110	6772090	1292790	883861	224496
GBSCOH1_0088	-	Cytoplasmic	116	6759020	2854610	3777880	13719500	13021500	14757600	1703010	1394040	257051
GBSCOH1_0093	gpmB	Cytoplasmic	133	8769340	10883300	8956580	3841200	2453240	2593270	16476300	14920800	11122100
GBSCOH1_0094	yodJ	Membrane	235	7979720	7182090	8884300	4536140	3929290	5058110	6222050	5050620	1612260
GBSCOH1_0095	acmA	Extracellular	171	24451200	11426600	21766400	15885700	24012900	15489800	10955600	8982500	2803460
GBSCOH1_0096	hrcA	Cytoplasmic	79	915199	757293	838391	0	0	0	741720	727056	204237
GBSCOH1_0097	grpE	Cytoplasmic	51	2041050	1587700	900871	0	0	0	976258	961068	660093
GBSCOH1_0098	dnaK	Cytoplasmic	520	34676700	17472800	17933700	1801880	1637470	1905930	9006760	10851600	15639700
GBSCOH1_0099	dnaJ	Cytoplasmic	234	2499390	3653690	1730250	0	0	0	3487810	6588530	4966840
GBSCOH1_0100	ycxD	Cytoplasmic	97	439642	548593	530592	0	0	0	620595	699310	362439
GBSCOH1_0101	truA	Cytoplasmic	84	319525	278148	278144	0	0	0	330113	359318	206058
GBSCOH1_0102	thiD	Cytoplasmic	67	441687	581748	490385	0	0	0	489860	725459	175426
GBSCOH1_0104	ywlG	Cytoplasmic	112	1177280	1776810	1807670	379954	308023	365024	1603330	2666680	657196
GBSCOH1_0105	ykuT	Membrane	59	298205	355298	163741	0	0	0	274286	316411	38300
GBSCOH1_0106	tig	Cytoplasmic	445	19376300	9207420	20519800	1072970	933383	3802720	7212600	17992700	38718100
GBSCOH1_0107	rpoE	Cytoplasmic	36	1917540	998912	2191100	0	0	0	1173830	1618760	11871900
GBSCOH1_0108	pyrG	Cytoplasmic	464	8998290	11755300	14091500	710244	488487	1016880	10969200	10231900	7971180
GBSCOH1_0109	ybcH	Membrane	323	3497550	2907270	1899510	1280870	1140830	1242990	2076120	1709850	1188180
GBSCOH1_0110	-	Cytoplasmic	14	146275	105236	113442	0	0	0	45356	58833	164396
GBSCOH1_0111	radA	Cytoplasmic	117	348304	418568	319336	0	0	0	551920	517012	611364
GBSCOH1_0112	cah	Cytoplasmic	29	101536	237233	245812	99767	70205	124790	95528	228295	62551
GBSCOH1_0113	merA	Cytoplasmic	277	3451390	3988030	5661970	691506	372348	799667	2948190	3275330	11691000
GBSCOH1_0115	gltX	Cytoplasmic	589	9305840	11416300	11264300	1365340	1103190	1729450	10817600	13852600	10189900
GBSCOH1_0116	rbsB	Membrane	504	27278700	18158700	17279200	12570200	13276400	10976700	12897400	8943440	3070710
GBSCOH1_0117	-	Membrane	18	612461	536958	285384	0	0	0	307497	297704	63825
GBSCOH1_0118	rbsA	Membrane	129	385794	409725	294071	0	0	0	293515	238582	218954
GBSCOH1_0120	rbsK	Cytoplasmic	56	195445	228397	290400	0	0	0	176988	235629	155606
GBSCOH1_0121	rbsR	Cytoplasmic	116	355133	451677	286713	0	0	0	398159	401339	110996
GBSCOH1_0124	-	Cytoplasmic	16	0	0	0	0	0	0	78904	118048	118633
GBSCOH1_0128	fba	Cytoplasmic	226	5526150	5427590	6806140	2912510	2285240	3490990	3646520	5520280	4232260
GBSCOH1_0129	-	Cytoplasmic	180	6511070	6765160	7440440	1441290	653277	1332890	10805900	9174020	9850640
GBSCOH1_0130	-	Cytoplasmic	56	564704	16485900	534907	372079	429641	295113	4532330	46783500	9783320
GBSCOH1_0131	asp	Cytoplasmic	33	719899	517317	759517	0	0	0	873382	620554	624637
GBSCOH1_0132	-	Cytoplasmic	567	12687900	12925700	15668100	1409710	1399160	1645040	14621400	15527700	20051200
GBSCOH1_0133	hflC	Membrane	242	2351480	2933420	1608470	2258760	1790870	809015	3112340	3023230	826243
GBSCOH1_0134	-	Cytoplasmic	13	0	0	0	0	0	0	40524	1512240	331125
GBSCOH1_0136	glnQ	Membrane	188	3390430	3594610	2739460	850571	629615	598813	3417410	3275410	1322890
GBSCOH1_0137	-	Membrane	363	4234090	4145000	3176650	2369230	1874500	1988700	3091170	2818960	1407440
GBSCOH1_0138	-	Membrane	327	2693860	1847300	2278730	2262090	2387110	3377980	1801430	1269400	1190170
GBSCOH1_0139	uppP	Membrane	62	824399	849785	472740	294786	231975	213833	539639	617393	45684
GBSCOH1_0140	mecA	Cytoplasmic	136	855669	938570	941282	0	0	0	745138	745820	741034
GBSCOH1_0141	tagO	Membrane	32	1032710	823857	317477	332867	263644	160193	640112	678009	54207
GBSCOH1_0142	-	Cytoplasmic	152	2757260	2269610	3135620	541889	426014	802805	1790880	2090430	751214
GBSCOH1_0143	sufD	Cytoplasmic	194	657236	890620	1249270	212970	599532	312499	1007630	1240210	1140160
GBSCOH1_0144	sufS	Cytoplasmic	32	175721	322677	185828	0	0	0	163689	146317	88435
GBSCOH1_0146	sufB	Cytoplasmic	264	1325060	1485770	1982310	1287590	1054140	846558	1421530	1647890	1895960
GBSCOH1_0147	-	Membrane	222	2130740	1723850	1371990	1666670	1390290	1640680	1460450	1339540	329877
GBSCOH1_0148	dacA	Membrane	416	10409700	7983730	7111960	28328100	25225000	29171600	6177440	5493400	1135170
GBSCOH1_0149	oppA	CellWall	799	69417200	54199200	49455800	30600000	23785800	21175100	47910100	36162700	19636500
GBSCOH1_0150	oppB	Membrane	29	732656	874663	511022	593425	441147	235166	693793	473063	204841
GBSCOH1_0151	oppC	Membrane	109	1753090	1810540	975885	705646	635151	295850	1448170	1463440	985034
GBSCOH1_0152	oppD	Membrane	225	4157920	3956860	2760750	1774850	1342810	809811	3294490	2883430	3008340
GBSCOH1_0153	oppF	Membrane	222	1712360	1467240	971517	658265	376402	328635	1415330	1282020	871472
GBSCOH1_0155	-	Membrane	20	0	0	0	0	0	0	1013730	149177	138062
GBSCOH1_0156	adcR	Cytoplasmic	64	306586	484475	418295	0	0	0	161275	435217	29285
GBSCOH1_0157	adcC	Membrane	103	698993	763528	441518	0	0	0	630932	567888	316398
GBSCOH1_0160	tyrS	Cytoplasmic	404	6678050	7540420	10475300	1571640	1335530	2868970	9003220	7832660	8196460
GBSCOH1_0161	pbp1B	Membrane	840	8485310	7208720	12743400	5539100	4970270	6397480	3768340	3147250	3946030
GBSCOH1_0162	rpoB	Cytoplasmic	1136	11224000	9769000	21570600	2234780	1510750	2804060	16178000	11283500	19280000
GBSCOH1_0163	rpoC	Cytoplasmic	1502	11434000	11115700	21270000	2807970	2172540	3045740	17720500	12346300	15064800
GBSCOH1_0169	ytxK	Cytoplasmic	83	458959	400388	594323	0	0	0	385986	373039	238662
GBSCOH1_0170	ackA	Cytoplasmic	292	20773800	22381300	24343800	1850390	1699440	3151500	20702700	25253800	11412900
GBSCOH1_0173	-	Membrane	11	130669	193403	134537	0	0	0	110604	124574	35065
GBSCOH1_0174	-	Membrane	15	2367740	1828220	1224290	1481790	1614190	831821	0	0	0
GBSCOH1_0175	proC	Cytoplasmic	52	3427120	2022600	3829980	0	0	0	2842730	1268240	497795
GBSCOH1_0176	pepA	Cytoplasmic	187	996333	900808	3828940	0	0	0	1079270	916659	1916400
GBSCOH1_0178	-	Membrane	49	575093	714368	369465	124171	97512	83671	626844	625899	184823
GBSCOH1_0179	ytpP	Cytoplasmic	16	123734	144447	113862	0	0	0	0	0	0
GBSCOH1_0180	-	Cytoplasmic	110	3819150	4168920	4207370	415297	555004	621708	4273010	4572880	1804070
GBSCOH1_0181	-	Cytoplasmic	185	3059630	2765250	2925730	746362	702869	774846	3836240	3065730	485477
GBSCOH1_0184	lytS	Membrane	41	0	0	0	0	0	0	104417	134118	135635
GBSCOH1_0188	dppA	CellWall	729	17129000	15362500	12566500	20265700	19639700	18471600	11492400	9399220	4983610
GBSCOH1_0189	dppB	Membrane	16	222331	163274	141813	0	0	0	0	0	0
GBSCOH1_0190	-	Membrane	33	105431	77709	67762	0	0	0	69442	65707	15381
GBSCOH1_0191	dppD	Membrane	61	398863	395076	359211	0	0	0	624249	402926	259777
GBSCOH1_0192	-	Membrane	70	282381	241100	185321	79890	81615	85071	371800	269500	202190
GBSCOH1_0193	treP	Membrane	30	138984	157097	86366	0	0	0	99491	119082	36850
GBSCOH1_0194	treC	Cytoplasmic	66	312201	301049	483002	0	0	0	261487	275251	219403
GBSCOH1_0195	-	Cytoplasmic	22	0	0	0	0	0	0	46820	42682	59845
GBSCOH1_0197	ulaA	Membrane	15	455216	600310	352468	0	0	0	0	0	0
GBSCOH1_0198	tktN	Cytoplasmic	20	115878	123430	107634	0	0	0	94139	64035	32665
GBSCOH1_0199	-	Cytoplasmic	18	171272	171689	159065	0	0	0	0	0	0
GBSCOH1_0201	rpsO	Cytoplasmic	104	14246700	32655900	9197380	9221250	6560040	4819020	75301200	87866100	3879210
GBSCOH1_0202	pnp	Cytoplasmic	395	1779280	2119670	3223730	401240	345403	443935	2369350	2145750	4595100
GBSCOH1_0203	-	Cytoplasmic	88	2919540	807591	2487290	0	0	0	1436160	838227	380947
GBSCOH1_0204	cysE	Cytoplasmic	79	188311	225838	136101	0	0	0	153561	180283	232736
GBSCOH1_0206	cysS	Cytoplasmic	121	581597	756829	896217	366812	812184	466512	450633	474645	849571
GBSCOH1_0207	mrnC	Cytoplasmic	31	1127520	1177380	900281	243717	210952	216703	1491640	1649300	153262
GBSCOH1_0208	trmH	Cytoplasmic	164	1340300	2219990	1199540	651221	387288	408951	4394850	4624440	1901260
GBSCOH1_0209	yacP	Cytoplasmic	17	0	0	0	0	0	0	81423	66755	66668
GBSCOH1_0210	-	Cytoplasmic	96	5629820	7941570	6880310	1929750	1503560	2300310	14620400	15830700	8147710
GBSCOH1_0211	-	Cytoplasmic	73	2456610	3551280	3001850	983705	765238	1241870	5551220	5331300	352264
GBSCOH1_0213	rplM	Membrane	246	10987300	84708800	10243100	7848850	6808920	5787120	47514000	226759000	46673800
GBSCOH1_0214	rpsI	Cytoplasmic	83	6737210	14254700	5979760	1789030	1007550	979740	6467750	10745700	7661980
GBSCOH1_0216	-	Cytoplasmic	24	0	0	0	0	0	0	148604	381487	59635
GBSCOH1_0221	-	Cytoplasmic	108	459301	681008	387910	0	0	0	800369	743724	205883
GBSCOH1_0222	-	Cytoplasmic	637	1811010	2488370	5650320	340417	83574	508146	2017210	2354070	3454630
GBSCOH1_0223	-	Cytoplasmic	58	96701	100015	75086	0	0	0	71152	94673	62467
GBSCOH1_0224	-	Cytoplasmic	313	1242840	2055670	1184430	200885	369718	372593	2459960	2787890	1062230
GBSCOH1_0228	-	Membrane	12	1383680	1693580	748542	0	0	0	1102420	1055220	440686
GBSCOH1_0229	opuCC	Membrane	205	18779300	12957200	16275900	26140900	31677900	30352400	6168860	4376370	1315950
GBSCOH1_0230	opuCB	Membrane	16	688166	828470	418175	0	0	0	622709	456697	105417
GBSCOH1_0231	opuCA	Membrane	353	3836860	4194990	2803150	464491	347832	425397	3239030	3002830	1854060
GBSCOH1_0232	-	Membrane	202	10262800	4259610	5678990	19519400	19923400	24245900	2597970	2083770	197673
GBSCOH1_0233	-	Extracellular	78	68549	172346	313003	197923	259652	482361	283415	236272	233084
GBSCOH1_0236	-	Cytoplasmic	62	212356	220440	309405	0	0	0	246779	155180	104526
GBSCOH1_0239	-	Membrane	108	945939	1145370	776606	774052	747256	683270	835181	876693	866042
GBSCOH1_0240	-	Cytoplasmic	13	54045	67399	47791	0	0	0	0	0	0
GBSCOH1_0242	-	Cytoplasmic	44	958808	601390	650626	67556	69172	241793	604784	513447	34394
GBSCOH1_0243	-	Membrane	80	1263610	1275300	882451	1679740	1307660	1745740	1332740	935764	621500
GBSCOH1_0244	ybhF_2	Membrane	86	510473	522278	454971	0	0	0	467931	429641	174188
GBSCOH1_0245	-	Membrane	41	371541	353873	250041	0	0	0	328111	331578	323413
GBSCOH1_0247	-	Extracellular	66	2759520	2445400	1443730	1503860	1178290	937113	1992410	1406330	51648
GBSCOH1_0248	nagA	Cytoplasmic	156	504285	620390	606441	0	0	0	463169	596153	778570
GBSCOH1_0250	glyQ	Cytoplasmic	165	1572860	2074220	1899960	796494	852122	1413300	2724330	2834910	1281350
GBSCOH1_0251	azoR	Cytoplasmic	219	2254290	2289350	1968420	591952	506240	610067	2731080	2134220	502948
GBSCOH1_0252	glyS	Cytoplasmic	497	5532610	7552370	11671800	831751	576567	1601210	8116990	7323220	9540790
GBSCOH1_0255	glpK	Cytoplasmic	135	781293	888152	1569670	0	0	0	582581	554825	950030
GBSCOH1_0256	glpD	Membrane	263	2295180	2579710	3099900	5597100	8079700	329060	1733490	1981470	2257800
GBSCOH1_0257	glpF	Membrane	18	969707	1320380	402622	725510	508882	398214	668684	770354	201119
GBSCOH1_0258	-	Cytoplasmic	9	0	0	0	0	0	0	48745	35714	189301
GBSCOH1_0259	-	Cytoplasmic	18	93856	118824	99911	0	0	0	102101	110894	94142
GBSCOH1_0260	tkt	Cytoplasmic	465	6682660	9258800	10392300	1296650	824900	1692370	6688060	7340640	11897000
GBSCOH1_0262	ecsA_2	Membrane	141	9522760	9301390	8027560	2377410	2102760	1289490	10040400	8304710	3216030
GBSCOH1_0263	-	Membrane	110	4251480	5146940	2720740	1988650	1547510	748900	4898390	4606180	2024680
GBSCOH1_0266	proB	Cytoplasmic	96	756785	1074950	741188	164748	107070	200386	2103670	2165840	675934
GBSCOH1_0267	proA	Cytoplasmic	214	1955230	2108690	3968450	262201	505768	529563	2017280	1787980	2889140
GBSCOH1_0268	rsmH	Cytoplasmic	193	1847490	2537190	1884770	1090160	757492	871600	3882060	4675390	2429990
GBSCOH1_0269	ftsL	Cytoplasmic	75	497543	555264	319425	1001590	732537	1767900	669338	698827	316043
GBSCOH1_0270	pbpX	Membrane	560	4239600	3720580	3913570	5268760	4977810	4465300	2319630	1860030	1610200
GBSCOH1_0271	mraY	Membrane	67	1023490	975181	525805	262262	168798	127904	698594	676240	914202
GBSCOH1_0272	cshB	Cytoplasmic	411	1882820	4404780	1772780	1082180	941990	669592	5661250	6759410	3091560
GBSCOH1_0273	-	Membrane	600	1256570000	184088000	1473570000	687747000	1022990000	2089990000	90593500	41535100	196090000
GBSCOH1_0274	yxeN	Membrane	83	3855230	3765190	2010420	2160250	1716750	1084790	3098160	2538590	690956
GBSCOH1_0275	tcyN	Membrane	217	3330170	2946910	1923110	992323	789087	632735	3240660	3153720	1285570
GBSCOH1_0277	trxB	Cytoplasmic	164	2378820	3855870	3131470	817238	564038	560116	2417240	3143740	1915010
GBSCOH1_0278	pncB	Cytoplasmic	330	2192570	2597980	2776060	460761	332607	629214	2884280	2729960	3689000
GBSCOH1_0279	nadE	Cytoplasmic	245	5523150	5896200	5838210	1730510	1290530	1792390	8090330	7694140	1245740
GBSCOH1_0280	pepC	Cytoplasmic	255	8983220	8224740	12726400	1872440	921988	1826080	11331700	6294400	10106600
GBSCOH1_0281	ponA	Membrane	666	21818300	18399600	18590800	15586600	14367400	14983000	14079100	11314400	6267720
GBSCOH1_0282	recU	Membrane	26	0	0	0	0	0	0	145198	85357	88904
GBSCOH1_0283	ypsA	Cytoplasmic	11	0	0	0	0	0	0	93497	99064	63850
GBSCOH1_0284	gpsB	Cytoplasmic	32	617870	489762	293561	0	0	0	327396	304477	96270
GBSCOH1_0285	ypsC	Cytoplasmic	337	6999320	5980710	5412380	839902	761359	869037	8683380	7272240	5998520
GBSCOH1_0286	mapZ	Extracellular	320	18019900	15397200	11104400	12953200	11673900	9803220	14826800	14620600	2250400
GBSCOH1_0287	luxS	Cytoplasmic	58	1172710	1432740	946541	318289	152856	226547	988182	1118860	116233
GBSCOH1_0288	rny	Cytoplasmic	275	722398	863562	483289	394237	283167	140511	735964	728903	616474
GBSCOH1_0290	yvfS	Membrane	5	0	0	0	1148980	1238260	2400600	0	0	0
GBSCOH1_0291	desK	Membrane	41	577645	410580	307715	0	0	0	361322	296842	51803
GBSCOH1_0292	desR	Cytoplasmic	79	617790	703939	564428	0	0	0	1065140	815746	233132
GBSCOH1_0293	-	Membrane	53	122449	127691	94032	0	0	0	132209	90119	63879
GBSCOH1_0294	gmk	Cytoplasmic	117	1119680	1132360	1196350	353801	307821	359359	951405	1018410	366590
GBSCOH1_0296	priA	Cytoplasmic	367	963775	1227820	1766460	0	0	0	1436340	1074630	952066
GBSCOH1_0297	fmt	Cytoplasmic	150	616844	623526	560954	0	0	0	482019	645841	293701
GBSCOH1_0298	sun	Cytoplasmic	228	1063660	1400720	1241120	272001	242680	399074	2045360	1705310	1379900
GBSCOH1_0299	stp	Cytoplasmic	51	203076	205040	193297	0	0	0	106201	123763	114494
GBSCOH1_0300	prkC	Membrane	362	6730400	7606650	4218440	5960480	4226300	2496720	6025720	6281390	4561370
GBSCOH1_0301	yvqF	Membrane	41	418103	628474	304722	203928	115204	88372	419674	506506	521630
GBSCOH1_0302	vraS	Membrane	35	221537	219672	130211	0	0	0	119259	172944	25844
GBSCOH1_0304	ppiB	Cytoplasmic	190	1448800	2064570	1762050	0	0	0	2468750	2912130	1848420
GBSCOH1_0307	rdrA	Cytoplasmic	63	588648	814836	658045	0	0	0	1004550	849327	278456
GBSCOH1_0308	-	Cytoplasmic	154	554153	567530	393500	0	0	0	538642	540869	205017
GBSCOH1_0312	pflD	Cytoplasmic	169	113944	203574	117291	0	0	0	267532	455690	250098
GBSCOH1_0313	mipB	Cytoplasmic	64	352865	226430	525900	0	0	0	482549	409703	97210
GBSCOH1_0314	gldA	Cytoplasmic	66	186990	214215	341140	0	0	0	172773	266355	82011
GBSCOH1_0315	cysK	Cytoplasmic	191	1524120	1729530	1527300	860797	489303	1080830	2351460	2475260	3542100
GBSCOH1_0316	yvyE	Cytoplasmic	33	0	0	0	0	0	0	140013	171844	68143
GBSCOH1_0319	hpf	Cytoplasmic	37	4185020	2638110	3008140	8162910	8220110	6955160	2386370	2546290	2470290
GBSCOH1_0320	lysC	Cytoplasmic	114	217812	335181	328505	0	0	0	277288	322012	334341
GBSCOH1_0321	yhfA	Membrane	51	326889	340755	320109	0	0	0	358516	332371	115767
GBSCOH1_0322	phaB	Cytoplasmic	130	9539440	9313820	12162300	694915	597144	1940560	8937440	7888200	1286710
GBSCOH1_0323	-	Cytoplasmic	160	2635560	2648710	1562720	500309	515245	559266	2430750	2713650	566918
GBSCOH1_0324	fabH	Cytoplasmic	223	4596570	4778710	5327230	855856	576302	1164770	5479490	5490780	3527830
GBSCOH1_0325	-	Cytoplasmic	12	5497640	3056200	2511180	416791	888866	456716	2891790	3186740	656788
GBSCOH1_0326	fabK	Cytoplasmic	429	23817100	27254600	19285800	2842720	2680380	2767350	23210000	20421400	8972320
GBSCOH1_0327	fabD	Cytoplasmic	677	53822600	56825000	32335700	6342120	5688090	6766630	42708700	48147600	7658780
GBSCOH1_0328	fabG	Cytoplasmic	272	16459300	19361200	17006200	3196960	3255690	4949790	21833600	22810300	9867120
GBSCOH1_0329	fabF	Membrane	325	13365600	14234800	22837800	2145920	2074270	3524530	13123400	14036200	13912200
GBSCOH1_0331	fabZ	Cytoplasmic	240	42048600	27886500	36257000	3843330	5095790	5207160	33811900	28895500	1354120
GBSCOH1_0332	accC	Cytoplasmic	259	7331910	9837000	10988500	540946	430186	1145420	7802980	9287880	4960930
GBSCOH1_0333	accD	Cytoplasmic	210	3178190	5032440	3250330	638673	569531	769955	9685350	9154660	5802360
GBSCOH1_0334	accA	Cytoplasmic	174	2170930	2475850	1801440	300938	236663	393954	2664010	2669950	270068
GBSCOH1_0335	-	Cytoplasmic	13	0	0	0	0	0	0	80865	55808	113708
GBSCOH1_0336	serS	Cytoplasmic	314	5896440	6679320	6706030	2067690	1348560	1605670	7559800	8786960	3302900
GBSCOH1_0337	-	Membrane	17	247127	339058	168006	299743	204548	180743	0	0	0
GBSCOH1_0338	manO	Cytoplasmic	55	1132020	2513100	723128	0	0	0	4535960	5760400	473174
GBSCOH1_0339	manN	Membrane	185	18920000	19123900	10160500	6163920	5197870	2711450	14443300	13481800	714356
GBSCOH1_0340	manM	Membrane	47	12121600	13117500	5834780	4136760	3931140	1494190	9573420	11000900	452527
GBSCOH1_0341	manL	Cytoplasmic	344	16486100	12669300	7361410	1799630	1802740	1354850	9042560	10919500	5094280
GBSCOH1_0342	yitU	Cytoplasmic	146	1379770	1831580	1546350	817399	542043	504618	2305300	1932140	435712
GBSCOH1_0343	-	Membrane	36	2555180	1579870	1867010	3888150	5250900	4223620	956098	749180	130294
GBSCOH1_0344	-	Membrane	14	3578210	3276090	2760010	3229950	3625210	2362970	2009870	1652190	167099
GBSCOH1_0345	-	Membrane	60	452785	439608	224878	151790	210080	61515	340780	307901	215702
GBSCOH1_0346	-	Cytoplasmic	64	583171	430756	380249	0	0	0	517158	501277	315964
GBSCOH1_0348	brpA	Membrane	475	7539080	5256140	10138500	12662800	15733000	18074800	5586720	4397510	3397050
GBSCOH1_0349	-	Cytoplasmic	58	1451610	1426130	695333	210544	98648	118739	0	0	0
GBSCOH1_0350	hit	Cytoplasmic	93	3142810	4205500	2130690	699485	380667	771758	4598510	5898250	1582040
GBSCOH1_0351	-	Membrane	197	2607570	1954970	1513630	9567890	8428500	6835150	2527550	1758570	257239
GBSCOH1_0352	ecsA	Membrane	83	1741610	1755370	1110950	0	0	0	1266930	1179120	485281
GBSCOH1_0353	ecsB	Membrane	51	420198	606275	302596	179500	137356	90399	373845	337998	76181
GBSCOH1_0354	ytmP	Cytoplasmic	119	445687	896336	595930	0	0	0	1552160	2051210	2142270
GBSCOH1_0355	trmB	Cytoplasmic	86	387342	374983	446629	0	0	0	749506	579194	428212
GBSCOH1_0357	nusA	Cytoplasmic	360	2078530	2726460	4462440	372163	155865	484726	2910130	3274070	8332230
GBSCOH1_0358	ylxR	Cytoplasmic	22	174125	95433	64187	0	0	0	39719	90329	30042
GBSCOH1_0360	infB	Cytoplasmic	633	5087340	13283600	6039710	2508350	1560040	1372450	11053800	15590400	8512240
GBSCOH1_0362	-	Membrane	287	17223100	18319500	19883000	72184600	47535900	45969800	33407900	27414200	11034500
GBSCOH1_0364	copA	Membrane	120	245770	278825	181760	0	0	0	206036	176042	143401
GBSCOH1_0367	-	Cytoplasmic	105	2177240	2431920	3437440	352791	152810	486983	2341240	2134230	1790320
GBSCOH1_0368	polA	Cytoplasmic	334	829736	1115440	1153270	172260	64439	114243	958459	792591	1057330
GBSCOH1_0369	yneT	Cytoplasmic	83	507408	806420	595960	330267	124469	240480	842899	816012	184238
GBSCOH1_0370	perR	Cytoplasmic	76	375572	684106	665274	234207	118555	188029	754957	1168890	759396
GBSCOH1_0371	-	CellWall	129	295339	287872	875988	1231540	737188	2366480	136666	345315	266567
GBSCOH1_0372	saeR	Cytoplasmic	62	437409	562097	416727	0	0	0	492130	557624	240756
GBSCOH1_0373	-	Membrane	67	639961	679364	373815	256958	171105	87229	520794	492323	114678
GBSCOH1_0375	tgt	Cytoplasmic	146	2876680	4429560	3424510	1705690	1528670	1210610	4463220	4606880	3802770
GBSCOH1_0377	bioY	Membrane	63	3000600	2769730	1522820	1598020	1276230	945101	1499140	1610290	357458
GBSCOH1_0378	yhfI	Cytoplasmic	29	0	0	0	0	0	0	37348	52052	37521
GBSCOH1_0379	tadA	Cytoplasmic	65	185220	278693	130919	0	0	0	512155	523838	186796
GBSCOH1_0380	pgi	Cytoplasmic	311	12280900	13221800	16208000	3020970	2017110	2656690	10698800	7959880	2559610
GBSCOH1_0381	fthC	Cytoplasmic	110	1141290	1862570	1362990	519803	284926	359517	2742860	3529750	1919370
GBSCOH1_0382	gluP	Membrane	18	1505040	1533980	796686	0	0	0	0	0	0
GBSCOH1_0383	tcsA	Membrane	551	306774000	168014000	267459000	213689000	200729000	310978000	95914800	78644400	101887000
GBSCOH1_0384	galU	Cytoplasmic	200	3418280	7858170	1900310	1726850	1032000	1279760	15504500	19417700	1958890
GBSCOH1_0385	gpsA	Cytoplasmic	235	10608900	12404800	8776520	1001950	1054330	1337600	10717100	12222400	4007510
GBSCOH1_0386	rnpA	Cytoplasmic	103	790777	1391920	768858	337379	235126	326112	2316620	2146850	696438
GBSCOH1_0387	yidC	Membrane	58	306857	390858	164182	0	0	0	313871	449821	325294
GBSCOH1_0388	jag	Cytoplasmic	195	1576800	2059580	1442640	550160	439851	347280	2835880	2475160	1738510
GBSCOH1_0389	ygaC	Cytoplasmic	85	340336	393456	419748	0	0	0	682679	589291	322351
GBSCOH1_0390	recX	Cytoplasmic	96	591509	717390	413570	0	0	0	587569	540694	175024
GBSCOH1_0391	rumA_1	Cytoplasmic	249	1160150	1881140	2168210	0	0	0	1929590	2498760	800296
GBSCOH1_0394	-	CellWall	843	116765000	91734000	147906000	335462000	315142000	428740000	230030000	141942000	138704000
GBSCOH1_0395	-	CellWall	46	460809	352750	536857	718655	762255	1420540	505569	425315	1125450
GBSCOH1_0397	-	Membrane	101	419530	434069	291089	244617	196956	129326	364746	338892	239389
GBSCOH1_0398	nrdF	Cytoplasmic	121	966237	1248220	1199900	0	0	0	1402670	1428930	702974
GBSCOH1_0400	nrdE	Cytoplasmic	253	277539	473364	394457	0	0	0	507863	504571	462951
GBSCOH1_0401	-	CellWall	934	2455950	2698740	8458390	8723090	8084010	14609300	2709120	3253650	3150980
GBSCOH1_0402	-	Cytoplasmic	70	222817	263426	212129	242861	193139	209632	317105	397293	184891
GBSCOH1_0412	morA	Cytoplasmic	98	367861	314767	303327	0	0	0	321331	468486	93263
GBSCOH1_0414	-	Cytoplasmic	136	1324040	867050	627387	0	0	0	759028	674381	25471
GBSCOH1_0415	-	Cytoplasmic	184	473727	706748	432839	233359	88220	233038	626746	680461	237387
GBSCOH1_0416	-	CellWall	249	36608100	12088500	35026500	14707400	18787300	38830200	13331800	6316200	14779500
GBSCOH1_0419	-	Membrane	55	5236290	2924240	4720180	9790640	9775990	14325600	4028560	2590810	5151350
GBSCOH1_0425	rimL	Cytoplasmic	71	1036270	943279	1074890	0	0	0	1057730	1143350	353586
GBSCOH1_0426	-	Cytoplasmic	65	333106	316490	286910	0	0	0	367763	469226	106202
GBSCOH1_0427	-	Cytoplasmic	23	127341	110473	129688	0	0	0	113795	125652	83391
GBSCOH1_0428	valS	Cytoplasmic	350	1972090	2657590	2754440	764093	563974	649274	1998850	1297860	2265810
GBSCOH1_0429	-	Cytoplasmic	18	137247	190732	171125	0	0	0	175412	210951	71943
GBSCOH1_0431	-	Cytoplasmic	141	2287660	3006470	2613130	354216	277192	410760	4032010	2925040	1960050
GBSCOH1_0432	corA	Membrane	22	81202	82023	46004	0	0	0	109113	69257	50045
GBSCOH1_0433	-	Cytoplasmic	73	267409	283876	251731	0	0	0	277864	288667	944310
GBSCOH1_0434	asnA	Cytoplasmic	306	3963470	4118640	4110260	704756	378347	798468	5471850	4604640	2898920
GBSCOH1_0435	-	Membrane	135	5122180	2887970	12410600	4220060	3799370	6286780	898952	818611	219658
GBSCOH1_0436	-	Cytoplasmic	121	364256	509480	436453	235671	2257540	65355	795292	743142	442174
GBSCOH1_0438	coaD	Cytoplasmic	68	3002720	2839920	4701930	0	0	0	0	0	0
GBSCOH1_0439	lon	Membrane	339	4578040	3561000	3793970	13460300	11790800	11653600	2899330	1868600	1114070
GBSCOH1_0441	yutD	Cytoplasmic	40	154677	342190	193668	0	0	0	239053	334382	145925
GBSCOH1_0442	rlmN	Cytoplasmic	269	1860220	1902300	1970210	317141	125123	574087	2989130	2373570	2429560
GBSCOH1_0443	-	Membrane	46	613991	652081	496947	336588	461396	322637	532406	309985	110836
GBSCOH1_0444	mdlA	Membrane	79	246783	335320	198965	0	0	0	212200	237280	111226
GBSCOH1_0445	mdlB	Membrane	159	311207	405237	218392	0	0	0	230728	253752	155121
GBSCOH1_0446	trpG	Cytoplasmic	56	145470	110892	107686	0	0	0	132750	118482	69658
GBSCOH1_0452	nth	Membrane	85	1028250	883800	782654	0	0	0	1574510	924631	194810
GBSCOH1_0455	glcK	Cytoplasmic	183	2479020	3687710	3407130	537747	412951	443703	1968420	2388720	1635140
GBSCOH1_0456	yqhL	Membrane	108	3139490	3742240	1587990	1016250	843439	341963	2585450	2420430	600295
GBSCOH1_0457	typA	Membrane	477	9660690	12878500	18704800	1351260	1044690	3007890	13526200	13313900	16703100
GBSCOH1_0458	-	Membrane	11	442214	427517	199878	0	0	0	0	0	0
GBSCOH1_0459	murD	Cytoplasmic	275	2345620	3486700	3986020	361850	315844	491483	4123990	4336690	2776560
GBSCOH1_0460	murG	Membrane	208	1601960	1549560	1173110	527089	393519	294460	1501860	1184940	730281
GBSCOH1_0461	divIB	CellWall	192	1296490	1105370	1048840	967760	1110720	710106	754365	582725	533219
GBSCOH1_0462	ftsA	Cytoplasmic	237	2758230	3251540	3254500	363482	281505	643504	2882230	2970460	4450780
GBSCOH1_0463	ftsZ	Membrane	289	4923590	5848140	6148900	638036	497286	931251	4391940	5976330	8009370
GBSCOH1_0464	ylmE	Cytoplasmic	258	1738900	2885590	1372040	952574	616787	602387	4505110	4734130	1758240
GBSCOH1_0465	sepF	Cytoplasmic	57	456695	675116	303227	0	0	0	378708	445880	229461
GBSCOH1_0466	-	Membrane	26	204603	172610	130761	0	0	0	0	0	0
GBSCOH1_0467	ylmH	Cytoplasmic	100	537957	573981	481339	774369	828322	790924	618998	528703	481684
GBSCOH1_0468	divIVA	Cytoplasmic	218	9595170	6232190	4963020	1253960	1042250	929790	4387870	5295330	1833230
GBSCOH1_0469	ileS	Cytoplasmic	489	2732260	4033820	3938090	688250	415128	618139	3034750	2310660	2947400
GBSCOH1_0470	-	Cytoplasmic	11	167115	92404	43270	0	0	0	0	0	0
GBSCOH1_0472	clpE	Cytoplasmic	545	4114030	5592980	7313550	986720	1135960	1614360	5259620	7207950	6680510
GBSCOH1_0473	ykuJ	Cytoplasmic	71	1320320	737725	605226	138435	142993	247255	765216	664486	296002
GBSCOH1_0474	-	Membrane	29	447257	557111	278773	432547	433149	295709	370199	423075	133292
GBSCOH1_0475	glnQ	Membrane	117	485677	515476	358794	223874	185917	113300	478785	395823	282722
GBSCOH1_0476	-	Cytoplasmic	122	682655	1128920	896946	0	0	0	360231	473425	635730
GBSCOH1_0477	folD	Cytoplasmic	172	1429990	1711800	1924560	249791	217244	323525	2312290	1969190	1468520
GBSCOH1_0478	nnrD	Cytoplasmic	68	426617	421457	1766860	0	0	0	428865	493648	892105
GBSCOH1_0479	xseA	Cytoplasmic	399	1273500	1772390	1437830	289708	169637	173023	1879300	1867810	1699190
GBSCOH1_0481	ispA	Cytoplasmic	208	4622020	3370530	2843800	161087	143700	320440	3135330	2790190	183943
GBSCOH1_0482	rrmJ	Cytoplasmic	135	1416000	1596820	1437070	377313	253941	636732	2376200	2400630	1569560
GBSCOH1_0483	argR2	Cytoplasmic	91	532200	1473270	518405	348621	312289	1041560	3207110	3552030	140782
GBSCOH1_0484	recN	Cytoplasmic	238	843611	1039910	1162270	113599	149125	176697	1022320	1080750	904309
GBSCOH1_0485	-	Cytoplasmic	224	9936700	8908200	8690770	1211380	994685	1892560	13490900	11170000	4429730
GBSCOH1_0486	-	Membrane	76	1069530	1068040	687183	1493830	885965	981693	813674	725821	156908
GBSCOH1_0487	ypmS	Membrane	173	2390740	2990740	1432410	6053120	6220630	6433130	3612510	2591860	666252
GBSCOH1_0488	-	Cytoplasmic	101	14428600	15778300	11473500	1141850	1089390	772438	11780200	12375900	1012580
GBSCOH1_0490	pyrD	Cytoplasmic	88	711176	597315	900377	804902	684589	967617	1040090	775900	355673
GBSCOH1_0491	murN	Cytoplasmic	342	3766740	4300340	2966810	930395	924812	607278	5859870	5256810	2217360
GBSCOH1_0492	-	Cytoplasmic	288	4351850	4010290	2747680	563405	257334	452558	4040430	3370370	1172830
GBSCOH1_0493	murM	Cytoplasmic	220	598845	681713	405417	0	0	0	666495	635525	187273
GBSCOH1_0494	-	Cytoplasmic	58	208038	229809	257375	0	0	0	142670	261055	481065
GBSCOH1_0495	ywfO	Cytoplasmic	241	786365	1231140	1034290	0	0	0	1667050	1688630	831866
GBSCOH1_0496	-	Cytoplasmic	57	352720	325934	334370	202375	272558	325674	394938	316501	188852
GBSCOH1_0497	pacL	Membrane	563	3358660	3669390	2216300	1372000	976987	578786	2430760	2164000	911917
GBSCOH1_0500	fbp	Cytoplasmic	125	570340	680621	363838	0	0	0	310579	371503	169424
GBSCOH1_0501	queG	Cytoplasmic	66	245830	229147	177382	0	0	0	237107	268470	71290
GBSCOH1_0502	prfB	Cytoplasmic	96	383758	520571	567756	0	0	0	251347	450182	911913
GBSCOH1_0503	ftsE	Membrane	169	2692880	3375320	1796070	1401100	941576	625964	3226200	2985580	1438310
GBSCOH1_0504	ftsX	Membrane	114	2024420	1924850	1330170	937698	1002580	654889	1393450	1166650	347912
GBSCOH1_0507	-	Membrane	72	415743	541067	250942	434036	348805	261885	510478	407431	276117
GBSCOH1_0509	butA	Cytoplasmic	154	1557850	1480380	1150380	316612	906525	150682	1176560	1405920	950130
GBSCOH1_0510	-	Cytoplasmic	178	454008	820683	1329880	3035470	2257580	1157840	869208	1034810	672875
GBSCOH1_0511	aspB	Cytoplasmic	210	1001080	1223070	1375980	162062	208096	330134	1178790	977536	964664
GBSCOH1_0512	asnS	Cytoplasmic	521	10437000	13667700	15074700	2329580	1768980	2644620	15210100	16674900	10351100
GBSCOH1_0513	-	Membrane	65	5760650	5062570	3044760	2766690	2746020	1287110	4379830	2507470	2247580
GBSCOH1_0514	iunH3	Cytoplasmic	90	368497	477232	3041670	0	0	0	724138	773547	445127
GBSCOH1_0515	-	Cytoplasmic	42	206726	234587	157949	0	0	0	268959	218857	126253
GBSCOH1_0516	yvcJ	Cytoplasmic	254	4954760	3473860	5359130	422489	277405	694478	4807800	2959900	4435400
GBSCOH1_0517	yvcK	Cytoplasmic	169	1555340	1560000	1702650	0	0	0	1387070	940849	755864
GBSCOH1_0518	whiA	Cytoplasmic	103	296244	522232	413554	0	0	0	644261	681948	1276560
GBSCOH1_0519	pepD	Cytoplasmic	461	34099300	11489700	16333400	1456420	1132700	1443030	21832700	13432000	11784200
GBSCOH1_0520	adcA	Membrane	953	967453000	307761000	508875000	642209000	596582000	677758000	282681000	132994000	169620000
GBSCOH1_0521	rpmE	Cytoplasmic	46	208256	1871920	108902	0	0	0	448244	7431590	481051
GBSCOH1_0522	nrnA	Cytoplasmic	71	304007	382659	506268	0	0	0	383776	360074	676368
GBSCOH1_0524	ykuP	Cytoplasmic	63	951638	535836	646766	0	0	0	565853	661351	469509
GBSCOH1_0526	-	Membrane	23	0	0	0	207429	157679	281065	0	0	0
GBSCOH1_0527	rplS	Cytoplasmic	216	16528300	44384800	17817500	5570100	5508500	3317250	38393800	102192000	37805300
GBSCOH1_0534	vex1	Membrane	59	125110	166532	95595	0	0	0	107079	119101	71872
GBSCOH1_0535	vex2	Membrane	79	435590	470359	406049	0	0	0	789517	834950	344033
GBSCOH1_0536	vex3	Membrane	88	309520	307695	198716	143930	112530	110477	183500	212770	57472
GBSCOH1_0537	-	Cytoplasmic	27	100650	118957	85976	0	0	0	127916	155506	30438
GBSCOH1_0538	vncS	Cytoplasmic	66	320589	205447	221864	306225	344481	430442	108257	108546	66169
GBSCOH1_0542	rodA	Membrane	33	569031	609030	344725	599653	504131	420987	0	0	0
GBSCOH1_0543	-	Cytoplasmic	20	0	0	0	0	0	0	96519	109025	48243
GBSCOH1_0544	gyrB	Cytoplasmic	476	3044500	6234870	4339710	1035020	592662	771083	5652980	6850120	5516740
GBSCOH1_0545	ezrA	Membrane	339	1083460	1113870	1066740	457871	314692	214965	974927	991013	491899
GBSCOH1_0546	serB	Cytoplasmic	111	726322	787355	756896	228925	939283	345570	1014330	977074	238661
GBSCOH1_0549	eno	Cytoplasmic	683	56416200	44959900	144907000	11364700	4861960	22482300	85735900	60529200	176176000
GBSCOH1_0550	spd	Membrane	546	904960000	217307000	447105000	475356000	819942000	363840000	157055000	69693000	100623000
GBSCOH1_0551	aroA	Cytoplasmic	67	197520	294386	226654	0	0	0	490646	453584	379744
GBSCOH1_0552	aroK	Cytoplasmic	53	348122	334514	229046	0	0	0	381057	318662	102412
GBSCOH1_0553	msrR	Membrane	401	9892840	8015570	10017800	20302600	19161600	21280700	8817310	5658250	3185800
GBSCOH1_0554	rumA_2	Cytoplasmic	202	334643	514084	425577	0	0	0	652322	632257	356627
GBSCOH1_0556	aphA	Membrane	498	1098760000	305978000	1383170000	157809000	151404000	367638000	246615000	267996000	220552000
GBSCOH1_0557	-	Cytoplasmic	84	2602320	2085800	1283030	0	0	0	1266520	1075440	126527
GBSCOH1_0567	-	Cytoplasmic	128	1057310	1119060	794125	0	0	0	1086540	946939	88672
GBSCOH1_0568	-	CellWall	724	63362100	28341700	12007100	47545700	60673700	23967600	10212200	6058090	8522130
GBSCOH1_0569	-	CellWall	187	2781780	1631770	1513370	2047030	1795820	1720210	519023	390770	594506
GBSCOH1_0570	yhcS	Membrane	90	997983	706950	685200	1354950	1015750	646920	231403	218987	165101
GBSCOH1_0571	-	Membrane	135	2741880	2098210	2426260	5376980	4104230	3128680	851807	675041	375236
GBSCOH1_0572	-	CellWall	1011	17337200	10548600	11070700	20427600	20031800	16814900	5304190	3492520	4935270
GBSCOH1_0580	pbpX2	Membrane	356	3599920	3213300	2563090	8310970	6910450	8163310	3227310	2128050	418809
GBSCOH1_0586	-	Cytoplasmic	173	2162460	2565470	1908190	595243	482380	677936	4526690	3397780	2645520
GBSCOH1_0587	fabG	Cytoplasmic	126	7090010	6748220	5003720	775698	772898	1272560	11373100	7541750	5168840
GBSCOH1_0588	-	Cytoplasmic	29	620411	311536	327479	0	0	0	507509	365360	373148
GBSCOH1_0589	fabZ	Cytoplasmic	116	8424140	4634260	5838060	1430970	1160980	1186340	7420080	5517540	785419
GBSCOH1_0590	cylA	Membrane	115	1106950	1148900	904761	271921	364700	412560	1481510	1414140	749748
GBSCOH1_0591	cylB	Membrane	56	697811	725581	429617	290769	248906	142218	585192	527664	87892
GBSCOH1_0592	-	Cytoplasmic	29	0	0	0	0	0	0	93072	70753	105048
GBSCOH1_0593	-	Cytoplasmic	147	1161380	1235400	1998010	278044	207262	379747	1773820	1426430	2557030
GBSCOH1_0594	fabF-1	Membrane	248	607320	838109	1032440	181648	111939	344965	1215210	1200980	1795310
GBSCOH1_0595	-	Cytoplasmic	65	616842	587251	444511	0	0	0	793853	599083	410314
GBSCOH1_0596	-	Membrane	17	0	0	0	621068	881280	1073090	0	0	0
GBSCOH1_0602	-	Cytoplasmic	188	880632	530455	702263	888439	966291	1476000	137489	192343	78754
GBSCOH1_0605	-	Cytoplasmic	36	556003	426173	404277	1006940	1003250	960604	0	0	0
GBSCOH1_0606	-	Membrane	18	0	0	0	183562	186552	127809	32726	41746	28437
GBSCOH1_0607	-	Membrane	113	430880	353511	490040	393868	347094	443250	202957	229029	146288
GBSCOH1_0609	-	Membrane	24	0	0	0	315983	486591	350883	0	0	0
GBSCOH1_0613	-	Cytoplasmic	125	215076	378269	195343	0	0	0	595425	621983	568068
GBSCOH1_0614	endA	Membrane	143	15418100	43884800	13024900	5432780	10885500	8863850	4542180	109924000	3580520
GBSCOH1_0615	dedA	Membrane	18	110271	132286	111974	0	0	0	80800	106234	22894
GBSCOH1_0616	ybbL	Membrane	146	1183570	1377960	786790	0	0	0	1359000	1650870	441000
GBSCOH1_0617	ybbM	Membrane	58	1236810	1565520	1021970	447423	433983	290044	900132	1099560	189599
GBSCOH1_0618	-	Cytoplasmic	36	543902	757843	438486	0	0	0	753315	621022	264555
GBSCOH1_0619	-	Cytoplasmic	36	143854	217234	144126	0	0	0	244168	269529	60946
GBSCOH1_0620	mleR2	Cytoplasmic	67	302320	322717	201030	0	0	0	320214	331547	51493
GBSCOH1_0621	pfoSR	Membrane	23	155227	110652	58728	0	0	0	61970	43935	29517
GBSCOH1_0622	ddh	Cytoplasmic	26	69461	85274	101938	0	0	0	70732	71087	66170
GBSCOH1_0625	uidA	Cytoplasmic	35	0	0	0	0	0	0	82775	70002	191347
GBSCOH1_0626	-	Cytoplasmic	136	724125	977113	811198	0	0	0	1541500	1541760	111631
GBSCOH1_0629	uxuA	Cytoplasmic	29	0	0	0	0	0	0	137733	141081	173656
GBSCOH1_0630	kduD	Cytoplasmic	9	0	0	0	0	0	0	43999	50917	48608
GBSCOH1_0632	-	Cytoplasmic	73	0	0	0	0	0	0	116950	145412	46411
GBSCOH1_0633	pepQ	Cytoplasmic	147	6341320	7828280	7317150	1183580	928516	1352040	7831940	8678550	2367640
GBSCOH1_0634	ccpA	Cytoplasmic	227	1944190	4635020	2140050	486384	371828	380832	3279660	8886730	2887960
GBSCOH1_0635	amyL	Extracellular	90	1143810	724490	1787640	0	0	0	853400	928444	1269420
GBSCOH1_0636	iagA	Cytoplasmic	35	182116	203089	136697	0	0	0	166983	163201	117658
GBSCOH1_0637	iagB	Cytoplasmic	223	1500090	1519120	841277	0	0	0	2066280	1826290	1014790
GBSCOH1_0638	thrS	Cytoplasmic	517	7908540	10939700	9155970	1108250	862659	1433870	11540400	11954200	6591390
GBSCOH1_0641	-	Membrane	285	43288800	33746900	21401700	15056300	11604600	5977090	21892000	18082000	10992200
GBSCOH1_0642	-	Membrane	22	142717	114910	74459	0	0	0	72106	153306	32693
GBSCOH1_0643	-	Membrane	25	0	0	0	0	0	0	329113	314826	485994
GBSCOH1_0644	peb1A	Membrane	312	15383000	12017100	111819000	15361100	12837500	21332400	7388560	6794990	4365730
GBSCOH1_0645	glnQ	Membrane	229	4307390	4621170	2839480	696052	734282	507773	4689370	4651320	1515880
GBSCOH1_0646	yycF	Cytoplasmic	22	68547	104298	107418	0	0	0	83178	116190	163373
GBSCOH1_0647	vicK	Membrane	72	166728	164823	116056	0	0	0	122036	165233	194392
GBSCOH1_0648	vicX	Cytoplasmic	145	818847	812422	837423	0	0	0	857271	888653	726616
GBSCOH1_0649	-	Membrane	12	516597	526153	310816	513321	322516	301355	359560	336075	310267
GBSCOH1_0650	rnc	Cytoplasmic	105	6631790	5474950	3965920	1042250	796001	1132900	7573220	7519630	1107010
GBSCOH1_0651	smc	Cytoplasmic	727	1230760	1387500	1058970	234258	265629	292629	1318240	1314300	983342
GBSCOH1_0652	-	Cytoplasmic	209	1419130	1290530	1340770	238451	197148	338513	1528350	1428650	279420
GBSCOH1_0653	-	Cytoplasmic	93	806650	808883	922698	0	0	0	979063	749485	479331
GBSCOH1_0654	ftsY	Membrane	150	713309	869428	767657	0	0	0	894382	896986	1217550
GBSCOH1_0656	-	Extracellular	119	3160660	3293540	3743420	4123810	3223700	4708150	2338840	2159730	2491260
GBSCOH1_0660	tex	Cytoplasmic	731	4258680	6512930	5261770	771341	558255	857356	7481770	7316340	6172760
GBSCOH1_0662	-	Membrane	48	1899680	1965820	1265370	448098	437390	228091	1825860	2160460	7142660
GBSCOH1_0663	hprK	Cytoplasmic	298	1409360	1993810	16431500	836987	572367	1685090	5627770	3376270	2042770
GBSCOH1_0664	lgt	Membrane	108	1562120	1401310	832291	907927	655943	390544	1084990	1053910	482568
GBSCOH1_0665	ytxG	Membrane	26	1158610	1128620	803315	622766	423174	263211	1724490	1429900	537776
GBSCOH1_0666	ytxH	Cytoplasmic	329	49989800	37158100	15994400	6383670	3743280	2983700	27914900	21293700	1134030
GBSCOH1_0668	yrrN	Cytoplasmic	79	403279	412285	523986	0	0	0	531951	535108	411704
GBSCOH1_0669	yrrO	Cytoplasmic	210	918309	1263840	1308160	0	0	0	998494	1060390	417026
GBSCOH1_0670	-	Cytoplasmic	80	1798870	2427090	1708050	460374	475867	517443	936937	1148040	113598
GBSCOH1_0672	mntH	Membrane	20	102735	106286	41727	0	0	0	0	0	0
GBSCOH1_0673	ribD	Membrane	128	987674	1353810	722348	0	0	0	1177860	1417840	709035
GBSCOH1_0674	ribE	Cytoplasmic	72	2753750	1439010	2371650	0	0	0	810688	673023	271955
GBSCOH1_0675	ribBA	Cytoplasmic	128	213470	336747	300366	0	0	0	230723	305166	233363
GBSCOH1_0676	ribH	Cytoplasmic	155	126393000	49871700	41119200	1973440	1112680	569979	45149200	36703700	2667830
GBSCOH1_0677	lysS	Cytoplasmic	639	6353550	8207280	9517280	1513850	1150690	1587330	8687510	9086910	7427940
GBSCOH1_0678	-	Cytoplasmic	180	1347580	1563400	1610460	297789	171190	259964	1586540	1742510	828495
GBSCOH1_0679	pgm	Cytoplasmic	180	1219370	1889030	1172860	447871	291334	332361	2614310	2556660	1171120
GBSCOH1_0680	-	Cytoplasmic	34	76268	114697	183265	0	0	0	0	0	0
GBSCOH1_0682	-	Membrane	133	2382990	1351530	3285790	2472740	2296580	3770480	938308	1157440	531411
GBSCOH1_0684	-	Membrane	233	48892900	37017000	26525200	41726400	45653700	42962200	24430100	21047800	6262880
GBSCOH1_0685	pepF	Cytoplasmic	309	1000910	1007200	2367230	368132	271739	553900	1119140	785505	2993520
GBSCOH1_0686	ppc	Cytoplasmic	631	2284310	3314060	3096660	490166	306945	1060970	3984390	3877620	2253070
GBSCOH1_0687	ftsW	Membrane	86	1303340	1647640	662177	1320270	1199920	556477	1194440	1214630	584296
GBSCOH1_0688	tuf	Cytoplasmic	702	108212000	105721000	150492000	13163800	11163600	21172200	109712000	132888000	216786000
GBSCOH1_0689	tpiA	Cytoplasmic	254	18559300	19365900	15606900	2736280	1590870	2111710	16861400	23364000	3881660
GBSCOH1_0690	gpmA	Cytoplasmic	440	130046000	135553000	90332300	27346700	18168300	23830500	136896000	139292000	36761300
GBSCOH1_0691	pbp2b	Membrane	656	3917310	3834510	4260420	3598360	3606150	3621860	2486680	2346890	2191020
GBSCOH1_0693	ddl	Cytoplasmic	244	2204830	2893170	2988370	696832	506508	636452	2013160	1853340	705545
GBSCOH1_0694	murF	Cytoplasmic	234	965732	1179530	1407670	0	0	0	1114250	1018440	2170990
GBSCOH1_0697	-	Membrane	310	33916300	24015600	28083500	166164000	163425000	253097000	29945300	22462400	30396400
GBSCOH1_0698	-	CellWall	69	630819	589170	865951	1762110	1504970	3076390	703543	477997	1002650
GBSCOH1_0699	prfC	Cytoplasmic	436	4004130	4813090	6283700	788620	533096	1782620	5561920	5428090	6814380
GBSCOH1_0700	yjqA	Cytoplasmic	37	338223	658653	645865	0	0	0	396751	1014120	299377
GBSCOH1_0701	-	Membrane	26	73242	98320	50533	0	0	0	79851	55438	7253
GBSCOH1_0703	sfbA	Membrane	186	10735800	8938940	11300200	9016070	8462200	11812100	5086190	4023640	1914320
GBSCOH1_0704	cshA	Cytoplasmic	341	1810310	3458650	1886860	553431	384900	258773	3615020	4573000	2814470
GBSCOH1_0706	yabB	Cytoplasmic	156	590225	749170	565581	38858	58799	129062	964004	752996	316360
GBSCOH1_0707	plsC	Membrane	190	976232	1035780	529212	512932	384844	292450	809609	505233	154915
GBSCOH1_0711	ccpB	Cytoplasmic	63	168460	177858	122733	0	0	0	187709	121770	182891
GBSCOH1_0712	-	Membrane	130	1655980	1519240	1752280	3052960	2276500	2752250	1202740	1055470	376169
GBSCOH1_0713	-	Cytoplasmic	69	284281	248798	240017	0	0	0	355454	330135	170143
GBSCOH1_0714	holA	Cytoplasmic	155	196204	312215	270951	0	0	0	335827	331925	216638
GBSCOH1_0715	sodA	Extracellular	78	2325950	2818150	2315810	550101	567640	497478	1601440	1184160	232868
GBSCOH1_0719	-	Membrane	45	0	0	0	0	0	0	199272	209152	139811
GBSCOH1_0720	-	Cytoplasmic	141	454694	502272	727290	148831	92732	508075	537937	529543	923359
GBSCOH1_0721	yojA	Membrane	61	940424	1213540	593888	1882350	1963700	1173380	672595	629814	30014
GBSCOH1_0722	-	Cytoplasmic	147	1288140	952196	1177680	1544800	1401090	2220990	1221900	1015750	557552
GBSCOH1_0724	queA	Cytoplasmic	181	3688660	5328210	5254020	1293810	1159180	1936560	7233990	8593030	5796990
GBSCOH1_0725	-	Membrane	91	992607	1213060	465295	233425	214289	111874	552441	518653	154610
GBSCOH1_0726	nagB	Cytoplasmic	30	90671	169581	159254	0	0	0	52518	158417	86819
GBSCOH1_0727	-	Extracellular	163	559958	856263	632294	0	0	0	1095830	1521230	659937
GBSCOH1_0728	rsuA	Cytoplasmic	12	0	0	0	0	0	0	137726	135813	129093
GBSCOH1_0729	-	Membrane	54	2136530	2428030	1490130	1202610	1037340	621077	1466360	1629290	229894
GBSCOH1_0731	pepF	Cytoplasmic	217	2762960	3599420	5793140	960284	639691	1121220	2995430	2221540	5410290
GBSCOH1_0732	-	Cytoplasmic	126	749669	830767	751659	338647	135462	151850	958033	899471	331318
GBSCOH1_0733	yrrM	Cytoplasmic	79	324561	460427	269662	0	0	0	739236	692799	216085
GBSCOH1_0734	prsA	Membrane	553	36886700	26932900	21691800	24832000	26067300	18562900	22691600	19143300	16339800
GBSCOH1_0736	alaS	Cytoplasmic	607	2118330	2817230	5537520	229528	225365	399694	3058420	3101630	4985580
GBSCOH1_0738	gspA	Cytoplasmic	49	453721	567987	471029	0	0	0	789843	593951	332953
GBSCOH1_0742	thiT	Membrane	10	351915	383739	125737	0	0	0	0	0	0
GBSCOH1_0743	nrdF	Cytoplasmic	171	3370270	3870160	5250350	847983	776058	857055	2879210	2329990	1454810
GBSCOH1_0744	nrdE	Membrane	639	15284400	20681300	23392400	2345200	1504130	2311830	19836500	21054200	21434400
GBSCOH1_0746	-	Cytoplasmic	65	7670700	4535390	4496820	1482640	1063310	988091	3875390	3646370	1852810
GBSCOH1_0747	ptsI	Cytoplasmic	436	5499670	6992370	7839360	1543770	871824	1928910	4420540	4887770	3675630
GBSCOH1_0748	gapN	Cytoplasmic	574	12594100	14766400	51065100	5659630	2065630	11383200	20073000	17902900	52081200
GBSCOH1_0749	pgdA	Cytoplasmic	425	10545000	6176520	7021450	11456400	10568400	12559700	3721470	3599670	1699450
GBSCOH1_0750	yfmL	Cytoplasmic	360	3094890	4070850	2776530	566927	598139	559821	5340220	4788930	1759630
GBSCOH1_0751	udk	Cytoplasmic	132	4296980	4369160	3585260	579882	488664	790199	4377530	5274980	3434880
GBSCOH1_0752	ytsP	Cytoplasmic	10	0	0	0	0	0	0	116674	164060	265855
GBSCOH1_0753	dnaX	Cytoplasmic	205	704533	878368	925559	0	0	0	928868	949261	458674
GBSCOH1_0755	birA	Cytoplasmic	183	2370790	3360290	1789760	249130	213508	701897	3694480	3742170	2417240
GBSCOH1_0756	metK	Cytoplasmic	255	2902170	3273050	4447020	729369	608066	938480	3025160	3832060	5087980
GBSCOH1_0757	-	Membrane	778	22876000	16884700	23786500	14229400	15561900	20019500	21779700	11504900	14113500
GBSCOH1_0758	-	Membrane	29	160341	136599	79527	236942	127275	187537	0	0	0
GBSCOH1_0765	thiD	Cytoplasmic	28	231205	222053	192351	0	0	0	220522	420023	149703
GBSCOH1_0766	thiM	Cytoplasmic	60	452860	370532	346446	0	0	0	336950	389713	130778
GBSCOH1_0768	murA	Cytoplasmic	385	4262180	4434220	5592670	868865	689315	1488920	4819960	4977250	2319940
GBSCOH1_0769	-	Cytoplasmic	94	451391	496198	439969	0	0	0	587878	570660	177681
GBSCOH1_0770	ytoI	Cytoplasmic	68	511417	1187920	657484	0	0	0	1087250	1229560	742213
GBSCOH1_0771	map	Cytoplasmic	121	1754330	2039070	2028760	282551	291207	233652	1025290	1361060	1433550
GBSCOH1_0772	rbn	Membrane	94	966184	869174	635331	1811420	1334110	1184700	603363	795356	447305
GBSCOH1_0774	ccl	Membrane	36	2085730	1168200	1214850	869852	513311	407013	982100	620081	193160
GBSCOH1_0775	ligA	Cytoplasmic	404	943446	1445760	1443120	183085	141563	355772	1415770	1518690	1599390
GBSCOH1_0776	dagK	Cytoplasmic	119	2542870	4001860	4269490	0	0	0	4625140	3342170	2234420
GBSCOH1_0777	pulA	Cytoplasmic	415	4613870	6245160	3667720	943525	458234	309262	3840380	5729230	2419550
GBSCOH1_0778	glgB	Cytoplasmic	321	5129860	4599950	2948590	691896	323465	688499	2963880	2908050	1364880
GBSCOH1_0782	glgA	Cytoplasmic	70	570655	325027	476970	0	0	0	476520	266672	179924
GBSCOH1_0783	-	Membrane	24	1211430	1125890	583681	892462	949773	2073560	1089270	1494950	198399
GBSCOH1_0785	atpF	Membrane	175	6162910	7260470	3431320	2375620	2264750	1163030	5081790	6186960	222552
GBSCOH1_0786	atpH	Cytoplasmic	90	1912520	1913450	728834	433715	330037	183411	1159700	1138660	45760
GBSCOH1_0787	atpA	Cytoplasmic	315	8455070	9763130	8302400	2650830	1834580	1384340	6778990	6480400	7174230
GBSCOH1_0788	atpG	Cytoplasmic	270	2972940	3307890	2182710	750987	549170	522150	2396120	2661150	1228460
GBSCOH1_0789	atpD	Membrane	444	10687600	11293300	10982200	2889090	2274550	2083610	8348170	6651630	4673320
GBSCOH1_0790	atpC	Cytoplasmic	99	1565410	1540910	939127	918412	962093	1439280	1018870	1281700	1058590
GBSCOH1_0792	murA	Cytoplasmic	427	7785800	8691570	10149300	1693190	980973	4091460	11286900	9954600	6646420
GBSCOH1_0794	endA	Membrane	233	1270670	2221210	1207580	1145260	956673	1191040	1560270	1537280	736076
GBSCOH1_0795	pheS	Cytoplasmic	223	13469300	10995600	8073360	669146	598503	876588	9800000	10244100	4877710
GBSCOH1_0798	pheT	Cytoplasmic	464	2912250	4032190	5150130	555566	389847	728536	4233460	4212830	3429110
GBSCOH1_0799	-	Membrane	39	392400	375201	359704	232608	172950	229129	222553	241339	97812
GBSCOH1_0800	rexB	Cytoplasmic	226	245192	388679	1371040	0	0	0	421359	396939	1478350
GBSCOH1_0801	addA	Cytoplasmic	322	358133	527744	1528730	0	0	0	555542	529242	2263870
GBSCOH1_0802	corA	Membrane	73	436090	471477	247481	0	0	0	355341	450225	67003
GBSCOH1_0803	mnmE	Cytoplasmic	214	2439360	1985610	2601350	297982	102030	477786	2097450	1773080	1171170
GBSCOH1_0804	ydiF	Cytoplasmic	341	810505	1126750	1242840	0	0	0	1168580	1254200	1693960
GBSCOH1_0805	acoA	Cytoplasmic	238	9092840	8758030	8296530	1297630	949516	1232280	11695800	11119500	5902760
GBSCOH1_0806	acoB	Membrane	290	15494400	12493500	9758030	1270600	997655	1050930	12896100	12943000	3925340
GBSCOH1_0807	acoC	Cytoplasmic	282	3318990	6924810	3616650	546054	255447	340929	4129270	6452760	3153730
GBSCOH1_0808	lpdA	Cytoplasmic	443	6826420	7823630	7556660	593722	390028	815759	9332040	7779620	5504930
GBSCOH1_0809	lplA	Cytoplasmic	103	522767	575939	603767	0	0	0	461235	596110	706251
GBSCOH1_0811	cobQ	Cytoplasmic	23	134818	45243	64729	0	0	0	44136	17298	23123
GBSCOH1_0812	murE2	Membrane	254	2273420	2730250	2317620	368354	313084	312309	3479380	3160590	2002170
GBSCOH1_0813	dacA	Membrane	95	569467	564177	348482	177309	115053	108173	460665	520305	299459
GBSCOH1_0814	ybbR	Membrane	284	5937150	4186160	9632360	6837550	5440740	16928000	2282110	2396060	3590510
GBSCOH1_0815	glmM	Cytoplasmic	297	3790020	4493700	4690030	891496	804218	386040	3178090	4122320	2942310
GBSCOH1_0817	yqeB	Cytoplasmic	46	325058	404660	366682	0	0	0	542220	588703	140342
GBSCOH1_0818	hemN	Cytoplasmic	79	516661	682084	640348	0	0	0	707025	683506	371790
GBSCOH1_0819	fat	Cytoplasmic	155	483489	1004320	1864980	0	0	0	632377	2455540	717058
GBSCOH1_0820	nagD	Cytoplasmic	102	1221380	1308810	933253	258157	142181	232275	1123720	1091260	190228
GBSCOH1_0821	-	Membrane	21	132541	138184	110983	250518	164015	211406	0	0	0
GBSCOH1_0822	cas9	Cytoplasmic	978	2722610	1379880	3667840	305653	179711	353189	3090840	1850860	2639270
GBSCOH1_0823	cas1	Membrane	28	160545	129691	106525	0	0	0	122394	125961	92347
GBSCOH1_0827	ndk	Cytoplasmic	96	4444130	4714280	5124140	1472340	862783	1324000	3080410	2532160	1416930
GBSCOH1_0828	lepA	Membrane	288	2030150	3412670	3002760	629320	612189	760982	2936830	3481420	3411040
GBSCOH1_0829	inlA	CellWall	578	5320710	6190230	5504050	37337600	36782700	26123000	6977020	5697120	3203030
GBSCOH1_0830	-	Cytoplasmic	115	783149	771518	618928	0	0	0	1011460	834386	177223
GBSCOH1_0831	-	Cytoplasmic	24	0	0	0	0	0	0	467923	567658	60728
GBSCOH1_0833	pacL	Membrane	68	225653	188641	113178	0	0	0	149101	128329	121542
GBSCOH1_0834	-	Cytoplasmic	95	705295	766699	646715	0	0	0	701387	669361	429092
GBSCOH1_0836	ydjZ	Membrane	26	594192	606920	488101	349134	210879	195477	0	0	0
GBSCOH1_0837	-	Membrane	28	1616600	3006880	1407250	2595350	2534500	1811100	3209460	5376570	60450
GBSCOH1_0838	-	Membrane	268	7558550	8051540	4724990	5540570	4728550	3199670	14334700	14574400	2188430
GBSCOH1_0839	lexA	Cytoplasmic	224	2394570	3480530	1030330	2028430	1732180	1070440	3927610	5021170	383926
GBSCOH1_0840	dnaE	Cytoplasmic	184	199664	266033	1284860	0	0	0	377166	318270	812820
GBSCOH1_0841	pfkA	Cytoplasmic	242	10065700	9635020	9151910	1181730	1391130	999605	9721790	10680900	11505000
GBSCOH1_0842	pyk	Cytoplasmic	588	43670200	37267700	142928000	7039800	2916550	16056400	46927800	46461700	168226000
GBSCOH1_0843	sipC	Membrane	147	8071760	8370500	4200750	5158260	4066350	2279650	5581510	4638700	2152290
GBSCOH1_0844	glmS	Cytoplasmic	737	18104100	22846600	37406900	2289270	1886460	3289050	21605600	18496300	18607500
GBSCOH1_0846	yecS_2	Membrane	31	1336500	2042240	766731	532011	347813	305753	0	0	0
GBSCOH1_0847	glnQ	Membrane	103	3433990	2780300	1947540	832540	749749	480792	2084150	2347760	353936
GBSCOH1_0848	-	Cytoplasmic	254	3533440	3027520	2931140	11176200	9278270	9788400	2713330	2098030	2019310
GBSCOH1_0849	-	Cytoplasmic	17	982066	5628800	780257	0	0	0	346941	3558190	352971
GBSCOH1_0850	coaA	Cytoplasmic	139	1575120	1422640	1218970	0	0	0	1141920	1028420	334753
GBSCOH1_0851	rsmC	Cytoplasmic	168	3144990	3922510	1950180	639540	519677	494864	4117260	4139960	1294830
GBSCOH1_0852	cdd	Cytoplasmic	24	306405	241486	351807	0	0	0	66315	247694	267048
GBSCOH1_0853	tcsA	Membrane	679	574641000	306206000	440630000	129033000	134292000	136984000	127177000	87902100	108055000
GBSCOH1_0854	mglA	Membrane	422	4020310	4352010	3075040	1285220	809215	709616	3147090	3229450	1831120
GBSCOH1_0855	mglC	Membrane	31	1965190	2310800	1483480	1049700	970306	603391	1453550	1713630	914603
GBSCOH1_0856	yufQ	Membrane	33	1521470	1550810	1002480	783853	698319	335126	955239	991082	119291
GBSCOH1_0857	noxE	Cytoplasmic	349	6041600	7299670	11469800	1347300	836117	1661880	8187860	7559300	17597400
GBSCOH1_0858	ldh	Cytoplasmic	216	8679550	7728670	10363200	1575780	1279760	1623700	6017800	5921740	3053360
GBSCOH1_0859	gyrA	Cytoplasmic	620	3057510	6718480	3564040	1402370	830469	678295	5755560	6882800	4541430
GBSCOH1_0860	srtA	Membrane	243	10352200	8958920	5346400	4689880	3557170	2274460	5705760	5092170	3699950
GBSCOH1_0862	ypuA	Extracellular	512	190691000	113724000	80265100	96206800	135288000	126560000	104909000	58736600	48913700
GBSCOH1_0863	napA	Membrane	31	1454010	2005130	957041	825552	665297	423092	1219230	805517	112769
GBSCOH1_0871	-	Cytoplasmic	175	3737610	2961950	2471060	236470	238833	279109	2025830	1597730	751221
GBSCOH1_0873	-	Cytoplasmic	42	246343	109882	167611	0	0	0	102708	142541	111700
GBSCOH1_0879	tetM	Cytoplasmic	35	0	0	0	0	0	0	297661	257222	106476
GBSCOH1_0885	guaA	Cytoplasmic	434	3266290	4056950	5618310	584135	521280	900340	3584940	3284160	5814340
GBSCOH1_0886	yvoA_2	Cytoplasmic	179	1023420	1680670	1202440	629048	458088	426165	2212010	2575360	2153140
GBSCOH1_0887	trmFO	Cytoplasmic	391	4521870	5888680	4569590	1469560	976906	1014710	6226360	6699930	2428190
GBSCOH1_0888	-	Cytoplasmic	102	214701	247514	272309	0	0	0	231112	265176	134474
GBSCOH1_0889	metQ	Membrane	331	10574300	8584350	6591070	4353400	3630840	2949320	5102270	4438090	2251580
GBSCOH1_0892	-	Membrane	134	924570	937483	938081	1605900	1676270	2166710	444723	330530	228010
GBSCOH1_0893	-	Membrane	71	332555	474324	284005	180640	84286	166836	749107	635224	523615
GBSCOH1_0894	bceB	Membrane	61	438908	454021	347350	986415	857447	741340	410688	322257	315044
GBSCOH1_0896	-	Membrane	28	514683	246179	129058	110406	83441	974354	136461	229255	11117
GBSCOH1_0897	xerS	Cytoplasmic	40	0	0	0	0	0	0	151275	158113	306363
GBSCOH1_0898	oppA	Extracellular	256	1114420	951809	1380190	1046910	1005160	1110610	425942	377311	403140
GBSCOH1_0899	satE	Membrane	23	0	0	0	0	0	0	146362	173243	97752
GBSCOH1_0900	satD	Cytoplasmic	28	574842	707570	617466	0	0	0	576037	510865	271942
GBSCOH1_0901	ffh	Membrane	626	14503900	14270800	10728400	2825770	1911300	1450420	14150200	15208100	8435470
GBSCOH1_0902	ylxM	Cytoplasmic	59	968476	694661	500716	211971	253672	294914	765934	655245	71459
GBSCOH1_0903	ciaH	Membrane	80	292296	254142	176205	358225	378851	1014890	347614	362530	203143
GBSCOH1_0904	ciaR	Cytoplasmic	52	475252	642827	728563	0	0	0	627229	702000	403013
GBSCOH1_0905	pepN	Cytoplasmic	415	1916600	2377440	3086290	443811	484021	373062	1714730	1301920	2320960
GBSCOH1_0906	phoU	Cytoplasmic	281	12319000	10715700	7454320	1964510	1682390	2878990	12155600	9056700	1636020
GBSCOH1_0907	pstB1	Membrane	305	4142010	4212770	3163970	1111590	822880	858687	4462520	4190180	1170980
GBSCOH1_0908	pstB2	Membrane	215	3002040	3401960	2796090	810294	734228	566732	3214790	3012920	1210460
GBSCOH1_0909	pstA	Membrane	69	1071110	888040	579150	492609	411400	205278	815413	622851	424192
GBSCOH1_0910	pstC	Membrane	54	834706	1242560	662505	345015	381850	213999	846962	1057110	64596
GBSCOH1_0911	-	Membrane	305	21862800	13662900	18433600	11718900	12038500	16982900	8717980	6335800	2294220
GBSCOH1_0912	rsmF	Cytoplasmic	117	612952	1007160	857819	0	0	0	1233800	1079410	726404
GBSCOH1_0915	spxA	Membrane	26	290011	375638	218644	0	0	0	454424	519669	306522
GBSCOH1_0916	ribF	Cytoplasmic	201	1407860	2229020	1410360	443261	384374	477410	3917640	3645230	2373740
GBSCOH1_0917	truB	Cytoplasmic	191	327962	628794	392138	189664	146498	194374	955585	1053710	598457
GBSCOH1_0918	-	Cytoplasmic	83	762429	1101750	667740	185154	89534	113758	1481180	1568100	477015
GBSCOH1_0919	-	Cytoplasmic	301	1637610	2287660	1158680	263535	151172	213941	1937100	2529420	453163
GBSCOH1_0920	-	Cytoplasmic	182	3466360	3257170	2448370	976574	626111	955751	4536790	4396260	1395490
GBSCOH1_0921	-	Membrane	63	995896	898326	617528	687726	935191	369991	781879	631610	254595
GBSCOH1_0922	-	Membrane	92	162288	410941	369854	1471610	1283650	1038140	537996	498936	245689
GBSCOH1_0924	topA	Cytoplasmic	865	17777100	9450020	12034300	1789020	2045440	1708980	16649000	7795510	8064230
GBSCOH1_0926	yclQ	Membrane	625	136962000	44534700	110598000	41359200	32576500	48367700	22001600	14554600	16432300
GBSCOH1_0930	maa	Cytoplasmic	28	102517	156887	279179	0	0	0	90515	190985	577996
GBSCOH1_0931	rnhB	Cytoplasmic	64	150852	332652	274756	0	0	0	0	0	0
GBSCOH1_0932	rbgA	Cytoplasmic	299	7986170	11771100	5989200	2902810	2188580	1612390	14208900	14734100	3272830
GBSCOH1_0933	yciB	Membrane	158	1984680	1938760	1465380	1117670	938976	1075340	1356350	1261540	512858
GBSCOH1_0934	cstA	Membrane	70	3332100	1173180	1344700	0	0	0	1197530	675938	304370
GBSCOH1_0944	-	Membrane	276	4967900	4059780	3305110	4328580	3654000	4425710	3261830	2769560	1798020
GBSCOH1_0945	essC	Membrane	46	107353	128632	124949	0	0	0	95601	104638	99923
GBSCOH1_0946	essB	Membrane	71	155416	179456	96292	0	0	0	109688	138203	25686
GBSCOH1_0952	carB	Cytoplasmic	32	0	0	0	0	0	0	63178	77974	69903
GBSCOH1_0953	carA	Cytoplasmic	17	0	0	0	0	0	0	62496	83472	60107
GBSCOH1_0954	pyrB	Cytoplasmic	30	116919	94471	102107	0	0	0	89094	109216	22651
GBSCOH1_0955	pyrC	Cytoplasmic	77	123097	106134	206046	0	0	0	113856	120933	56886
GBSCOH1_0956	pyrE	Cytoplasmic	43	216209	262982	212521	0	0	0	348930	427841	106930
GBSCOH1_0957	pyrF	Cytoplasmic	50	199071	213954	116890	0	0	0	265206	267095	134149
GBSCOH1_0959	yheS_1	Cytoplasmic	264	2405990	2902190	3078030	405854	206430	544892	3296280	3323530	3906420
GBSCOH1_0960	nrdD_1	Cytoplasmic	107	1221310	1594190	827046	467394	361732	439751	2012920	2554040	67969
GBSCOH1_0961	asd	Cytoplasmic	12	0	0	0	0	0	0	73495	152261	82056
GBSCOH1_0963	-	Membrane	90	398343	522971	269163	0	0	0	380190	372573	249858
GBSCOH1_0964	fhs	Cytoplasmic	253	1556910	1348620	3806330	719034	367121	1298070	2132330	1609420	1044140
GBSCOH1_0965	lplA	Cytoplasmic	86	195404	398257	401560	0	0	0	238292	243432	445878
GBSCOH1_0966	-	Cytoplasmic	222	2208570	2275180	2165260	1276980	856680	884069	2728250	2697280	1125250
GBSCOH1_0967	-	Cytoplasmic	87	179955	256231	215123	0	0	0	383279	340322	183337
GBSCOH1_0968	-	Cytoplasmic	30	495837	646757	632189	0	0	0	398332	615600	63373
GBSCOH1_0969	-	Cytoplasmic	55	327159	371177	335625	0	0	0	518294	361244	107843
GBSCOH1_0970	-	Cytoplasmic	203	1042360	1066140	726615	0	0	0	1057760	931905	527006
GBSCOH1_0971	lipL	Cytoplasmic	94	958342	841305	860448	317408	215651	586823	1223860	828401	442047
GBSCOH1_0972	coaB	Cytoplasmic	154	919754	973114	671346	224031	386352	267268	1432960	1101140	607719
GBSCOH1_0973	coaBC	Cytoplasmic	81	430693	462527	2577670	0	0	0	583754	675562	414259
GBSCOH1_0974	-	Membrane	14	2944350	1660290	970710	888238	338957	746769	0	0	0
GBSCOH1_0975	pgm	Cytoplasmic	495	4712320	6648120	5156120	870229	871875	615882	3790720	3466710	2444400
GBSCOH1_0976	-	Membrane	70	251070	296920	139132	220857	145444	124182	256872	192533	183029
GBSCOH1_0977	yfiB1	Membrane	106	152246	143203	114216	0	0	0	120541	138079	124560
GBSCOH1_0978	pvaA	Membrane	100	5993010	2916350	3227640	5943820	6909070	6541890	1829630	1311330	838506
GBSCOH1_0979	-	Cytoplasmic	90	684908	757584	949313	0	0	0	848595	968339	842999
GBSCOH1_0980	glyA	Cytoplasmic	442	7760090	8918990	9536880	2236390	1744420	2283960	10350600	11555300	8433420
GBSCOH1_0983	prfA	Cytoplasmic	250	1123050	1297860	1471740	0	0	0	1265240	1532290	1788210
GBSCOH1_0985	-	Cytoplasmic	22	913789	704582	787987	0	0	0	0	0	0
GBSCOH1_0986	apbE	Cytoplasmic	82	256143	349340	219670	0	0	0	288274	320334	149339
GBSCOH1_0987	-	Cytoplasmic	58	681063	666093	506247	0	0	0	494909	607455	177130
GBSCOH1_0988	-	Extracellular	104	2380960	2754240	2340530	0	0	0	2169400	2677600	909272
GBSCOH1_0989	-	Membrane	34	431004	662010	463821	162182	292377	394639	376702	564707	15524
GBSCOH1_0991	xpt	Cytoplasmic	161	4122060	5062240	2825930	529038	397829	506911	3244970	3698250	1413220
GBSCOH1_0992	guaC	Cytoplasmic	153	997156	1272600	1386020	1111340	763944	1147300	2457270	2798710	2272730
GBSCOH1_0995	kup	Membrane	79	310989	365238	213985	0	0	0	294597	294406	68083
GBSCOH1_0998	pta	Cytoplasmic	281	8531510	9438550	7930430	1318560	834895	1290280	10459800	12817600	5701710
GBSCOH1_0999	yjbO	Cytoplasmic	56	146454	198392	207313	0	0	0	278332	241921	236634
GBSCOH1_1000	nadK	Cytoplasmic	202	834607	1427580	667220	245298	169255	209387	1218800	2032650	841465
GBSCOH1_1001	yjbM	Cytoplasmic	74	134311	283158	239077	0	0	0	186875	243254	533631
GBSCOH1_1002	yjbK	Cytoplasmic	116	770772	942094	627173	341648	297509	228836	1744770	1901320	666133
GBSCOH1_1003	prs2	Cytoplasmic	189	6214850	8653320	12954300	824411	570389	1290310	10059300	8731410	5918990
GBSCOH1_1004	iscS	Cytoplasmic	147	1310510	1292270	1127740	173648	96668	346027	1239280	1121250	464566
GBSCOH1_1005	-	Cytoplasmic	23	113773	207799	179229	0	0	0	128539	158006	86858
GBSCOH1_1006	-	Cytoplasmic	180	4440830	6180470	3493420	1277300	903268	1059890	11280900	10558900	1545730
GBSCOH1_1008	-	Membrane	15	391414	341612	165959	177208	152159	99813	0	0	0
GBSCOH1_1009	-	Cytoplasmic	41	158161	159471	218191	0	0	0	188415	177709	188163
GBSCOH1_1010	-	Cytoplasmic	61	582533	566277	537014	0	0	0	685860	725795	97440
GBSCOH1_1012	bglC	Cytoplasmic	69	167352	260287	209652	0	0	0	370406	422916	105249
GBSCOH1_1013	eriC	Membrane	76	428096	490671	339415	236338	219713	96439	301739	310644	127687
GBSCOH1_1014	potD	Membrane	236	1589600	1312280	1210360	983076	838676	981275	942675	862146	431830
GBSCOH1_1016	potB	Membrane	17	397166	470720	196565	0	0	0	435760	366853	143879
GBSCOH1_1017	potA	Membrane	153	1857610	2161510	1651590	382151	201225	292752	1734230	1711640	1508920
GBSCOH1_1018	murB	Cytoplasmic	168	1232220	1599720	1754610	0	0	0	1832320	1563840	977712
GBSCOH1_1020	folB	Cytoplasmic	25	192857	134196	116810	0	0	0	181886	187012	37681
GBSCOH1_1021	folP	Cytoplasmic	158	1503900	1526750	1268750	304443	151728	309987	1320460	1299630	661485
GBSCOH1_1022	folE	Cytoplasmic	140	2974280	1705850	4996960	529034	361389	687976	4128610	2842850	3462650
GBSCOH1_1023	folC	Cytoplasmic	120	823217	931634	997617	0	0	0	1100350	991863	772744
GBSCOH1_1025	thrB	Cytoplasmic	158	2019910	2362780	2479840	528358	371058	582941	3312640	3051840	1107760
GBSCOH1_1026	hom	Cytoplasmic	108	475019	534445	771202	0	0	0	561771	529867	722549
GBSCOH1_1027	-	Membrane	23	0	0	0	196914	130253	197706	0	0	0
GBSCOH1_1028	-	Extracellular	29	196305	146213	181369	0	0	0	64381	68027	46083
GBSCOH1_1031	gabD	Cytoplasmic	178	3319420	3346330	3734950	334007	337365	359616	1775090	1927040	1456000
GBSCOH1_1033	-	Membrane	258	15406400	14044100	8263750	6078890	5385670	4377860	11069400	9716900	4167780
GBSCOH1_1034	-	Extracellular	274	3144440	2786410	5168420	559223	488284	751615	1621430	1482520	2533040
GBSCOH1_1037	tpx	Cytoplasmic	49	273276	393226	287804	203905	130687	145658	266768	386146	50481
GBSCOH1_1038	alkD	Cytoplasmic	36	109722	139484	54444	0	0	0	0	0	0
GBSCOH1_1039	-	Cytoplasmic	67	661369	680661	437927	513440	484304	245059	592018	421841	39556
GBSCOH1_1040	-	Membrane	185	16616900	11293200	12538900	1767790	1262660	1285390	11475400	14970900	5266320
GBSCOH1_1041	-	Cytoplasmic	160	5478710	4207550	3839770	482314	364532	677361	2385910	3000590	2753630
GBSCOH1_1043	-	Cytoplasmic	204	9066730	6503500	5954300	820243	648903	1009390	5701420	6063820	4513630
GBSCOH1_1045	-	Membrane	64	1549150	1574590	916566	432890	481119	266239	1296430	1395330	478687
GBSCOH1_1048	pcrA	Cytoplasmic	555	1755220	3161220	2206600	714490	402842	539314	3460930	3667180	3964920
GBSCOH1_1049	-	Cytoplasmic	28	485421	519429	491976	0	0	0	555151	770957	386446
GBSCOH1_1050	pyrP	Membrane	30	567150	546483	388890	0	0	0	370058	311447	123506
GBSCOH1_1051	agcS	Membrane	15	84568	82985	59353	0	0	0	101012	111977	95096
GBSCOH1_1052	yeaB	Membrane	27	0	0	0	0	0	0	40770	117616	26850
GBSCOH1_1055	-	Extracellular	100	4612480	4947230	3281110	9242790	12792100	5660770	4629360	3104770	1211680
GBSCOH1_1056	rpsA	Cytoplasmic	360	32787700	42021000	43795700	3181230	2130400	3735420	30332700	40161700	72719800
GBSCOH1_1058	ilvE	Membrane	141	1914910	2546710	1747820	556960	370933	374512	2203690	2891970	1419650
GBSCOH1_1059	parC	Cytoplasmic	317	558523	1561950	718974	312821	251035	124742	1242030	1743610	1152470
GBSCOH1_1060	-	Cytoplasmic	271	1020440	2230040	1290040	362878	206915	425700	3086890	3567670	2130700
GBSCOH1_1061	plsY	Membrane	36	385011	554611	200965	0	0	0	269236	320396	251360
GBSCOH1_1062	ung	Cytoplasmic	107	1110270	998111	666528	340889	312180	207504	1450940	1246030	250279
GBSCOH1_1063	-	Cytoplasmic	86	1671970	1840430	892429	306172	145261	385809	2057380	1505780	170282
GBSCOH1_1064	neuA	Cytoplasmic	243	4248330	4465590	5916480	711492	495896	1622100	5440370	4535840	2748710
GBSCOH1_1065	pglD	Cytoplasmic	29	626323	504558	638780	0	0	0	518181	439160	166264
GBSCOH1_1066	neuC	Cytoplasmic	181	766372	1071290	1354680	0	0	0	1197110	1072030	387011
GBSCOH1_1067	neuB	Cytoplasmic	378	13726400	14701800	16433700	2592890	1958640	3644610	18509900	17654800	13857500
GBSCOH1_1068	-	Membrane	15	120718	210226	87349	0	0	0	146571	114777	51695
GBSCOH1_1069	-	Cytoplasmic	207	2295020	2847300	2169670	439651	305726	265700	3322660	2971070	1566170
GBSCOH1_1070	cpsJ	Membrane	193	724328	746303	506967	210413	141944	112055	540683	513409	238458
GBSCOH1_1071	-	Membrane	104	687653	855158	451539	214455	201962	144627	683611	813370	246155
GBSCOH1_1072	-	Membrane	80	1734180	1921780	1136420	2320640	2197990	1630290	1703540	1725250	843926
GBSCOH1_1073	-	Cytoplasmic	51	254970	137880	120538	0	0	0	140156	121724	116204
GBSCOH1_1074	-	Cytoplasmic	104	596045	825251	494920	298404	200261	165069	730312	720611	155402
GBSCOH1_1075	cpsE	Membrane	155	2126280	2476470	1582480	2095330	1917220	2375450	2270310	2100140	906384
GBSCOH1_1076	cpsD	Membrane	294	26517200	32388800	18146500	7184580	5627590	5744730	42736300	41704100	12039200
GBSCOH1_1077	capA	Membrane	137	13350600	14906200	7442950	6304720	4492820	3237260	10424600	10629600	3821270
GBSCOH1_1078	cpsB	Cytoplasmic	63	615494	945626	1688780	0	0	0	444252	750398	137889
GBSCOH1_1079	cps4A	Membrane	437	12699000	10030500	7780340	9154110	8154510	7373510	8168940	7534150	3548630
GBSCOH1_1083	-	Cytoplasmic	64	439083	343910	413939	0	0	0	0	0	0
GBSCOH1_1084	deoD	Cytoplasmic	195	22882600	21577200	23758100	3802110	2945200	4602520	24167700	25499100	16302100
GBSCOH1_1086	punA	Cytoplasmic	81	2145700	2618300	2526520	578141	308678	136830	1658110	1413060	982116
GBSCOH1_1088	deoB	Cytoplasmic	175	2054430	1751330	1519130	797883	857289	815033	1058620	858133	273679
GBSCOH1_1089	rpiA	Cytoplasmic	112	1909210	1991760	1668800	214318	115392	290171	1638480	2140660	481987
GBSCOH1_1090	-	Extracellular	212	9342590	6941550	7928450	11990200	11544600	14122700	5624440	4266750	3922960
GBSCOH1_1091	estA	Cytoplasmic	134	2695470	2123770	2609020	358747	169028	825184	2264980	1549050	735473
GBSCOH1_1092	rnjB	Cytoplasmic	651	35874700	30646400	17003700	7573760	5253120	2051360	21810400	28235000	5984930
GBSCOH1_1093	-	Membrane	94	416441	457533	293819	0	0	0	475058	426422	147603
GBSCOH1_1095	-	Membrane	204	2056670	1348550	5084030	633668	476286	962727	441004	568491	360257
GBSCOH1_1096	FbpA	Cytoplasmic	220	678178	1267390	650104	227846	185126	164737	1109530	1548360	918239
GBSCOH1_1097	budA	Cytoplasmic	13	164241	187187	238687	0	0	0	77733	154744	589807
GBSCOH1_1098	alsS	Membrane	342	2015400	2350390	3097090	394141	250891	555893	2446870	2889850	3433640
GBSCOH1_1099	-	Cytoplasmic	119	1086840	1147810	1561640	268377	104472	465448	1262390	1201530	1012210
GBSCOH1_1100	-	Membrane	75	938913	898084	537528	432864	543290	242580	771220	712695	162174
GBSCOH1_1102	mutX	Cytoplasmic	44	210287	247056	264553	0	0	0	180806	160046	148870
GBSCOH1_1103	hylB	Extracellular	2206	76181000	51023800	665676000	224255000	178466000	1105840000	74305500	61711500	285181000
GBSCOH1_1104	rfbB	Cytoplasmic	290	11326700	10553800	11712300	2740190	2297590	3069880	15664400	15474400	4525860
GBSCOH1_1105	rmlC	Cytoplasmic	84	2668390	2197660	1484470	0	0	0	1361020	1212490	434062
GBSCOH1_1106	rfbA	Cytoplasmic	241	5276220	5501740	6280290	765989	540233	778019	4564040	5813110	3280300
GBSCOH1_1107	yurR	Cytoplasmic	230	829349	1015400	967237	202560	149123	299930	1495630	1316640	858759
GBSCOH1_1108	yqfO	Cytoplasmic	106	763598	569455	652938	204416	109206	314052	211679	376863	136022
GBSCOH1_1110	dnaD	Cytoplasmic	86	966758	1194690	924835	129483	364377	185950	827332	871173	123235
GBSCOH1_1111	apt	Cytoplasmic	129	1767600	2069940	1375040	285361	248653	352132	1456980	1926180	576242
GBSCOH1_1112	-	Membrane	1399	48794900	48066400	70855400	112038000	116383000	123913000	48162100	38372900	40129200
GBSCOH1_1113	recJ	Cytoplasmic	73	85432	264380	290143	0	0	0	186789	193830	401779
GBSCOH1_1114	-	Cytoplasmic	38	298839	222648	163092	0	0	0	129996	165477	36517
GBSCOH1_1115	rnz	Cytoplasmic	79	127822	272184	1227160	376170	288688	327359	229310	708435	2612140
GBSCOH1_1116	-	Cytoplasmic	80	1385270	1204030	1414150	575771	271177	625384	1285870	1334530	1104890
GBSCOH1_1117	hflX	Cytoplasmic	232	1447190	1676370	1842230	0	0	0	1922460	1873610	2898080
GBSCOH1_1118	miaA	Membrane	253	1340010	2150440	983095	639009	524656	538836	4044740	3421790	2385840
GBSCOH1_1119	-	Membrane	60	926924	1051080	516671	0	0	0	1229230	1423410	507962
GBSCOH1_1122	pulA2	CellWall	1105	19435600	8352090	13959500	6475710	5869300	6102250	8928760	6665110	6277770
GBSCOH1_1123	hisJ	Cytoplasmic	38	160836	149427	114029	0	0	0	0	0	0
GBSCOH1_1124	ung2	Cytoplasmic	177	1945320	3148690	1376740	463184	189406	345901	4595120	4795440	213778
GBSCOH1_1125	pepV	Cytoplasmic	272	7421700	8011430	7532460	1221520	1184490	831547	3973610	4236880	2242450
GBSCOH1_1126	nrd	Cytoplasmic	189	4006520	5563110	2892560	1208630	902671	929429	9029380	9110470	3060790
GBSCOH1_1127	glpQ	Membrane	283	7124540	4814150	4172790	17172500	17229500	17910200	5150550	4489720	508768
GBSCOH1_1130	uvrC	Cytoplasmic	145	251327	488445	266833	0	0	0	430552	694781	467404
GBSCOH1_1131	queH	Cytoplasmic	113	347310	360758	316309	0	0	0	648933	382319	342321
GBSCOH1_1132	norM	Membrane	44	176493	205482	113252	132322	111709	70822	140318	127102	38040
GBSCOH1_1133	-	Cytoplasmic	33	1061530	770238	455564	0	0	0	541297	604646	164656
GBSCOH1_1134	-	Cytoplasmic	87	1139030	2622830	767632	671237	269971	281219	4063140	4946820	535286
GBSCOH1_1135	-	Cytoplasmic	380	57541900	31288900	74354000	51722100	64024400	80379100	14138900	10653100	7039280
GBSCOH1_1141	-	Membrane	211	250963	368978	1280470	1063280	838277	2430820	673064	770374	1668500
GBSCOH1_1142	lmb	Membrane	156	1092420	949609	942882	2086320	2055480	1800290	834890	724348	187800
GBSCOH1_1144	vpr	CellWall	1346	11793300	6390030	30002000	15045200	9954040	55016800	6348800	5313810	23113000
GBSCOH1_1152	-	Cytoplasmic	38	80719	103350	80101	0	0	0	78742	107666	90961
GBSCOH1_1153	-	Cytoplasmic	15	0	0	0	0	0	0	207653	191666	75282
GBSCOH1_1156	-	Membrane	16	0	0	0	95550	178483	274587	0	0	0
GBSCOH1_1159	-	Cytoplasmic	27	246131	355343	275054	0	0	0	295390	313349	529405
GBSCOH1_1160	-	Cytoplasmic	182	579740	559704	550841	0	0	0	654787	585779	226045
GBSCOH1_1161	-	Cytoplasmic	62	1702210	1606680	1402100	0	0	0	1765210	1378820	463683
GBSCOH1_1162	dcm	Cytoplasmic	230	886521	1181700	1079450	305245	499301	324574	1513950	1323260	1381440
GBSCOH1_1163	rplL	Cytoplasmic	166	27611800	25548700	11842500	2049360	2507890	2840610	6727350	56894800	4251810
GBSCOH1_1164	rplJ	Cytoplasmic	181	6178740	27545300	4682520	928289	667288	562898	6403690	53623000	3082980
GBSCOH1_1165	clpL	Cytoplasmic	183	370292	210425	185331	0	0	0	124252	562116	290635
GBSCOH1_1166	mmuM	Cytoplasmic	28	134875	193215	265208	0	0	0	215342	327619	35217
GBSCOH1_1167	ybgF	Membrane	29	700136	820188	407771	601920	750096	322708	605874	514011	49452
GBSCOH1_1170	-	Cytoplasmic	70	1226870	1025130	603222	0	0	0	726132	756685	127804
GBSCOH1_1171	engB	Membrane	196	1533300	2612030	1791630	581955	520990	377562	3548440	3871410	1987560
GBSCOH1_1172	clpX	Cytoplasmic	345	3442510	3684450	5842620	795957	552323	1047010	4045260	3664700	3917550
GBSCOH1_1174	folA	Cytoplasmic	66	506828	636025	329216	0	0	0	1057010	1273340	172577
GBSCOH1_1175	thyA	Cytoplasmic	165	3144750	3635830	3435300	1423130	1269400	899561	4801080	4208490	1324970
GBSCOH1_1176	mvaS	Membrane	140	2612520	3090120	4377780	442031	300208	509185	3227050	2923580	3053750
GBSCOH1_1177	mvaA	Cytoplasmic	280	1089390	789951	1364730	0	0	0	1019650	673689	686440
GBSCOH1_1178	-	Cytoplasmic	91	13786000	11734600	11949800	4267110	2680140	2565660	19811500	12318800	758349
GBSCOH1_1180	-	Cytoplasmic	126	933915	1182610	673259	382545	318068	115475	921090	813781	399379
GBSCOH1_1181	-	Cytoplasmic	136	1268580	1708830	1619520	335162	207701	306151	1290900	1412290	287052
GBSCOH1_1183	fni	Cytoplasmic	121	720672	919825	898724	0	0	0	946615	1084740	324651
GBSCOH1_1184	mvaK2	Membrane	33	0	0	0	0	0	0	161624	127963	236735
GBSCOH1_1185	mvaD	Extracellular	176	602745	973774	1005940	0	0	0	1332240	1397310	1060740
GBSCOH1_1186	mvk	Cytoplasmic	112	405393	457054	444891	0	0	0	535345	418815	289531
GBSCOH1_1187	sptS	Membrane	158	1083640	1170130	691707	1899900	2011940	1907960	1092430	1045870	540070
GBSCOH1_1188	dltr	Cytoplasmic	26	106950	146193	158689	0	0	0	142741	113933	56442
GBSCOH1_1189	ywaC	Cytoplasmic	105	1177080	954804	727681	0	0	0	1195180	1137950	202663
GBSCOH1_1190	lmrA2	Membrane	38	185724	198868	140741	0	0	0	135544	150738	58518
GBSCOH1_1191	lmrA1	Membrane	106	251393	275222	139742	0	0	0	210277	237540	178822
GBSCOH1_1192	-	Cytoplasmic	71	1021830	1514110	1717630	0	0	0	1134550	1669940	365734
GBSCOH1_1193	-	CellWall	500	2548600	1604950	2620320	2464250	2808330	3709290	1144380	902497	1246690
GBSCOH1_1195	gdhA	Cytoplasmic	350	11572700	8672750	24363500	3340760	1385370	5301750	19191400	10403500	32444200
GBSCOH1_1196	-	Membrane	35	1504720	1672310	1010690	1520650	1611290	1016410	1237400	1065280	161399
GBSCOH1_1197	lmrA	Membrane	133	305445	349307	184793	156630	123200	62589	227923	255336	171480
GBSCOH1_1198	msbA_1	Membrane	141	523514	596549	324694	250894	166333	167859	365722	412513	278500
GBSCOH1_1201	yfmR	Cytoplasmic	320	1167010	1585630	1665130	0	0	0	1582340	1548090	984616
GBSCOH1_1202	cca	Cytoplasmic	197	939468	1265130	1073640	270086	183959	306508	1574530	1350670	948394
GBSCOH1_1203	-	Cytoplasmic	154	3941370	3987400	5320030	742726	514879	1557660	4774770	4413130	1396380
GBSCOH1_1204	-	Cytoplasmic	86	7500510	2570140	1882550	484284	354331	415076	2650480	1380450	401260
GBSCOH1_1205	-	Cytoplasmic	127	880405	1267840	617542	0	0	0	1391670	1561380	72594
GBSCOH1_1207	fruA	Membrane	398	8000140	8607520	4320030	2382920	1991720	798152	4890660	5232400	1851630
GBSCOH1_1208	pfkB	Cytoplasmic	223	4014520	4267830	3555200	385704	347432	589671	4901620	5439080	3342250
GBSCOH1_1209	fruR	Cytoplasmic	175	733226	1135470	891675	0	0	0	1046590	1469820	471247
GBSCOH1_1210	-	Cytoplasmic	51	24773400	26820400	31591200	36763100	48744200	52107800	23567700	19903700	10958800
GBSCOH1_1211	-	Membrane	648	12325000	9644630	26960100	15503400	17031400	26205200	7388050	5986590	11270900
GBSCOH1_1212	panE	Cytoplasmic	265	3070220	3442740	5614830	525434	2178310	1046390	2667320	2471680	9524260
GBSCOH1_1213	-	Membrane	44	465337	479612	471466	465745	376956	333567	355080	304520	117826
GBSCOH1_1214	yumC	Cytoplasmic	63	257644	347368	514949	0	0	0	198345	272452	486079
GBSCOH1_1215	trmD	Cytoplasmic	58	712458	698738	596425	0	0	0	618615	742649	163189
GBSCOH1_1216	rimM	Cytoplasmic	90	1164130	1471880	1694030	0	0	0	1003090	2689450	3425740
GBSCOH1_1217	-	Cytoplasmic	110	269570	308213	235677	0	0	0	316033	375177	76775
GBSCOH1_1218	-	Cytoplasmic	21	179682	160030	125570	0	0	0	72129	108455	66672
GBSCOH1_1219	-	Cytoplasmic	56	4588440	5442730	2747980	519534	577328	582931	2504140	3445610	752280
GBSCOH1_1220	-	Membrane	223	3306350	3676740	2723160	6378730	6297650	5721180	5811050	4937640	3865160
GBSCOH1_1221	salX	Membrane	202	1413450	2059150	1277080	861010	673221	544800	3705110	3838260	902737
GBSCOH1_1222	-	Extracellular	433	4723030	4517850	2904330	4918800	4060150	3567040	5338950	4570520	3575450
GBSCOH1_1223	-	Cytoplasmic	51	0	0	0	0	0	0	263822	366564	368947
GBSCOH1_1224	carA	Cytoplasmic	34	113517	119656	125157	0	0	0	161768	154034	44015
GBSCOH1_1225	pyrR	Cytoplasmic	151	3254930	5454410	3301820	2580720	1408250	1584780	9101310	11662400	863357
GBSCOH1_1226	rluD	Cytoplasmic	203	967682	1667320	1102780	595670	526698	604895	3291220	2832820	1403920
GBSCOH1_1227	lspA	Membrane	22	2183330	2233270	825648	1093140	724990	528284	0	0	0
GBSCOH1_1228	yclA	Cytoplasmic	100	278850	300525	343737	0	0	0	310412	327022	286191
GBSCOH1_1229	rpmA	Cytoplasmic	73	633351	26126000	402103	270233	328221	82508	2059070	82459600	17733100
GBSCOH1_1230	ysxB	Cytoplasmic	6	0	0	0	0	0	0	68839	57832	72443
GBSCOH1_1231	-	Cytoplasmic	60	10259000	88988400	11170300	3045030	4525560	1639680	34155700	209251000	112787000
GBSCOH1_1232	capA	Membrane	413	4776880	3761620	5757980	7676820	7788180	10053800	4123560	2889030	1513730
GBSCOH1_1233	thiI	Cytoplasmic	324	4100030	4297410	4924990	341951	392712	689007	4573460	4307870	2514120
GBSCOH1_1234	iscS2	Cytoplasmic	320	3198740	3471820	3136780	510900	451421	1454740	3920090	3371910	4119520
GBSCOH1_1235	-	Extracellular	34	1826450	2146340	987372	889713	635511	459577	2730210	3159350	287661
GBSCOH1_1236	gor	Cytoplasmic	157	1214240	1170260	2024490	0	0	0	1282960	1171340	5035820
GBSCOH1_1238	nss	Cytoplasmic	57	215055	318935	243484	0	0	0	270749	291357	176893
GBSCOH1_1239	gtf2	Cytoplasmic	61	0	0	0	0	0	0	334739	372446	256332
GBSCOH1_1240	gtf1	Membrane	79	272958	236696	253853	0	0	0	260183	265023	211179
GBSCOH1_1242	-	Cytoplasmic	8	0	0	0	0	0	0	53929	87109	62133
GBSCOH1_1243	asp2	Cytoplasmic	30	0	0	0	0	0	0	82280	29303	90549
GBSCOH1_1244	asp1	Cytoplasmic	18	0	0	0	0	0	0	123901	48954	44726
GBSCOH1_1245	secY2	Membrane	27	225999	265433	150079	0	0	0	148121	180555	93993
GBSCOH1_1246	-	CellWall	228	1394960	1362500	1691420	1498720	1300300	1397180	909899	830909	3775760
GBSCOH1_1247	yheA	Cytoplasmic	57	1886940	1432390	835929	244979	316438	243344	774621	933567	73231
GBSCOH1_1248	aroC	Cytoplasmic	114	423936	619216	381610	459032	440044	471401	487284	510909	131883
GBSCOH1_1249	aroB	Cytoplasmic	102	511878	710100	494326	0	0	0	557601	465596	403209
GBSCOH1_1250	aroD	Cytoplasmic	161	2964460	3179220	3949640	845776	699065	784173	2948290	2900300	1515390
GBSCOH1_1251	ywbD	Membrane	153	941247	1228040	1226540	221018	166689	357335	1729140	1672160	737459
GBSCOH1_1252	ltaS	Membrane	575	2385080	2561790	3214450	2788150	2201780	3172470	2011660	2475860	1717490
GBSCOH1_1253	-	Cytoplasmic	150	4338440	23841700	3959710	1665210	3029980	791854	20847700	40389500	24582400
GBSCOH1_1254	-	Cytoplasmic	73	1405110	7699820	741801	365338	232861	221376	9469670	10852000	12939000
GBSCOH1_1255	infC	Cytoplasmic	126	4562950	11909800	10889600	1273330	814974	2180950	2571350	13571800	11541300
GBSCOH1_1256	-	Cytoplasmic	88	400258	373279	324625	504245	162267	144754	219029	223788	62399
GBSCOH1_1257	-	Membrane	14	62900	175388	149366	0	0	0	130432	148303	69644
GBSCOH1_1259	ebsA	Membrane	102	2966320	2674550	1662560	1469130	1030650	604630	1942130	2135540	569225
GBSCOH1_1260	pepT	Cytoplasmic	148	882992	923883	937724	0	0	0	447759	414888	349946
GBSCOH1_1261	ytgP	Membrane	53	864075	1071680	494768	390694	434868	476596	757744	790037	87007
GBSCOH1_1262	murE	Cytoplasmic	176	493589	764234	772431	2374360	2213000	233697	955097	970006	1384560
GBSCOH1_1263	fhuC	Membrane	164	2076540	2553020	2179920	383094	336783	501845	3673340	3292610	718950
GBSCOH1_1264	fhuD	Membrane	266	18036700	15715900	10073800	15252000	12247000	13702800	11337200	11669000	3840430
GBSCOH1_1265	fhuB	Membrane	11	76522	96313	61612	0	0	0	0	0	0
GBSCOH1_1267	-	Cytoplasmic	55	270386	440060	224360	0	0	0	472220	565645	112856
GBSCOH1_1268	ppaC	Cytoplasmic	174	7382290	7533770	9933450	743697	728560	858994	5883330	6444070	3959680
GBSCOH1_1269	pflA	Cytoplasmic	237	2044140	2040320	1830310	138647	175561	366554	3260690	3260620	1193720
GBSCOH1_1270	hlyX	Membrane	104	879935	1003270	518110	0	0	0	620768	654482	211388
GBSCOH1_1272	mraW1	Cytoplasmic	48	498136	604835	400828	0	0	0	819175	836670	49021
GBSCOH1_1273	ytqA	Cytoplasmic	53	360533	440222	254752	0	0	0	447324	533735	60515
GBSCOH1_1274	pgpB1	Membrane	18	1384190	1565210	784893	504730	445480	331102	851495	919594	52849
GBSCOH1_1276	-	Extracellular	46	664718	559443	494575	164015	156516	224697	277724	224047	195120
GBSCOH1_1277	-	Membrane	227	14603500	5355870	8875420	4851240	5714610	6623890	5057570	2017620	5912520
GBSCOH1_1278	yhcS	Cytoplasmic	71	295647	255082	197814	0	0	0	178401	206039	106728
GBSCOH1_1279	-	CellWall	395	162505000	50100900	81458800	21451400	22899100	36873000	44999000	19282600	33380400
GBSCOH1_1280	-	CellWall	1447	105729000	38561500	86955500	27000800	29278200	43983000	26566200	12577700	18769300
GBSCOH1_1281	lepB	CellWall	116	1411070	1171290	822232	394063	349234	413069	870407	711535	808750
GBSCOH1_1283	-	Cytoplasmic	133	1067630	953984	731238	0	0	0	808601	745343	413764
GBSCOH1_1284	-	Cytoplasmic	61	1021330	1054210	563281	0	0	0	731746	910082	665982
GBSCOH1_1285	cps1C	Membrane	33	598798	743456	354711	240169	189667	71506	500605	607414	118614
GBSCOH1_1286	-	Membrane	81	979932	962934	482205	567677	530104	627163	853015	1088300	711533
GBSCOH1_1287	-	Membrane	238	2591970	2498790	1960600	428017	293662	270027	2223820	1931300	885320
GBSCOH1_1288	-	Membrane	203	2496070	2588730	2619610	694399	655701	492124	3454970	2675140	1481860
GBSCOH1_1289	-	Cytoplasmic	336	6863930	7804430	8368420	758018	518961	1442070	7648540	7548160	1730950
GBSCOH1_1290	ispD	Cytoplasmic	149	3314140	4032280	3780220	648215	397708	644019	4566180	4910020	3313840
GBSCOH1_1291	-	Cytoplasmic	196	1396800	2047890	1214960	305226	249188	323445	2265660	2127800	1023140
GBSCOH1_1292	-	Membrane	637	7145720	5300190	6120190	4199040	4391040	4882160	3164280	2741660	2324210
GBSCOH1_1293	-	Membrane	20	540413	531184	270902	0	0	0	0	0	0
GBSCOH1_1294	ycbB	Membrane	142	2402990	2749720	1540720	1103820	921010	716758	2305820	2389010	750767
GBSCOH1_1295	rgpB	Cytoplasmic	102	926605	1009280	739816	263277	171528	256654	827258	755908	416694
GBSCOH1_1296	rgpA	Cytoplasmic	171	1823890	2102160	1447630	454078	370388	272539	1563850	1339880	1104290
GBSCOH1_1297	rfbD	Cytoplasmic	168	1246320	1516010	1807800	290817	194206	310448	1051210	939590	790726
GBSCOH1_1298	yitW	Cytoplasmic	10	0	0	0	0	0	0	145068	113183	40037
GBSCOH1_1299	sigA	Cytoplasmic	218	830736	790019	1346430	433435	543365	252178	1313150	1529180	557369
GBSCOH1_1300	dnaG	Cytoplasmic	163	415240	650561	492446	0	0	0	543234	695072	566543
GBSCOH1_1301	-	Membrane	44	4280200	5552720	1669760	1344070	1518460	713255	2732650	2760770	25825
GBSCOH1_1304	-	Cytoplasmic	29	129734	1034350	110884	0	0	0	203444	1135250	113867
GBSCOH1_1305	-	Cytoplasmic	66	799104	864355	427265	715317	2447930	2303010	1867310	1371620	286680
GBSCOH1_1306	-	Cytoplasmic	201	11291100	7479150	7147260	3494210	3504710	3385060	3554550	3252120	1516670
GBSCOH1_1308	-	Cytoplasmic	13	0	0	0	0	0	0	13042	41159	65527
GBSCOH1_1309	ybfQ	Cytoplasmic	160	262694	318503	344246	0	0	0	364458	420238	569410
GBSCOH1_1312	glpT	Membrane	43	317187	336942	167625	0	0	0	224299	202500	96827
GBSCOH1_1313	glgP	Cytoplasmic	327	924444	1146260	1345000	0	0	0	978704	1074220	1064360
GBSCOH1_1314	malQ	Cytoplasmic	118	309123	411051	429289	0	0	0	271543	295878	258822
GBSCOH1_1315	malR	Cytoplasmic	153	1153450	1701000	1046420	274312	451109	482413	2487480	2688320	1497380
GBSCOH1_1316	malX	Membrane	1117	1527290000	440264000	2016240000	328530000	343238000	649367000	264284000	272436000	255470000
GBSCOH1_1317	malF	Membrane	41	349921	433266	180859	0	0	0	279266	226958	50665
GBSCOH1_1318	malG	Membrane	31	199761	212847	204606	0	0	0	0	0	0
GBSCOH1_1319	dtpT	Membrane	61	1696020	1739290	1080890	1174900	1010130	494878	1248660	1301710	188917
GBSCOH1_1324	-	CellWall	665	1326300	1604970	1855540	1393530	1200420	1969270	680233	560722	650074
GBSCOH1_1325	uvrB	Cytoplasmic	246	590097	782391	851755	0	0	0	719819	814730	684317
GBSCOH1_1326	-	Membrane	64	435043	466640	238701	313704	365732	125425	299815	345997	25083
GBSCOH1_1327	glnP	Membrane	621	12881500	11732400	11926600	4866490	4036980	6350370	8916300	7328070	7434430
GBSCOH1_1328	glnQ	Membrane	190	23870300	20209600	10082600	4468820	4037560	2382140	15001500	15443300	1503900
GBSCOH1_1329	-	Membrane	10	281713	136043	267467	0	0	0	0	0	0
GBSCOH1_1331	obg	Cytoplasmic	388	1691860	2037410	1985470	517316	496149	674534	2838350	2553640	1823460
GBSCOH1_1332	-	Membrane	10	489398	477431	225982	0	0	0	0	0	0
GBSCOH1_1333	pepS	Cytoplasmic	171	1150870	1522390	1429070	0	0	0	627339	655077	818093
GBSCOH1_1334	-	CellWall	71	1501760	469509	823757	455538	602639	1109310	500870	328585	1059390
GBSCOH1_1335	nylA	CellWall	518	3755350	3306200	4823860	4852360	4104750	5918280	3110280	2962540	1552270
GBSCOH1_1337	rsuA	Cytoplasmic	155	812321	991493	690058	0	0	0	1388400	1410710	584911
GBSCOH1_1338	yvgN	Cytoplasmic	127	1598010	1868820	1505640	259488	194352	395704	1340500	1372170	284985
GBSCOH1_1339	frp	Membrane	109	4957820	5988690	4505710	710703	438209	495306	7010770	6910540	4630350
GBSCOH1_1341	rfaG	Membrane	52	158862	299954	193005	0	0	0	188038	223376	163313
GBSCOH1_1342	cycA	Membrane	88	1790460	1817750	1158990	875813	702461	470254	1158770	947724	651662
GBSCOH1_1343	smpB	Cytoplasmic	25	0	0	0	0	0	0	764292	998918	90554
GBSCOH1_1344	rnr	Cytoplasmic	382	1908040	2790790	1409650	348752	261972	221457	2459010	3529640	1056400
GBSCOH1_1345	-	Membrane	32	2742670	2966580	1200690	1143140	1282560	561331	2121720	2130660	74647
GBSCOH1_1348	-	Membrane	33	162851	169884	170712	0	0	0	287460	296397	375419
GBSCOH1_1349	-	Cytoplasmic	23	0	0	0	0	0	0	230810	374109	385281
GBSCOH1_1350	fpg	Cytoplasmic	133	190085	397601	445447	364939	271964	357535	825137	709290	698767
GBSCOH1_1351	mutR	Cytoplasmic	36	62316	119286	75774	0	0	0	111789	114211	88728
GBSCOH1_1352	-	Extracellular	602	10461600	9208220	19231600	12943200	12911000	19506300	10735800	8155040	7561730
GBSCOH1_1356	-	Membrane	33	104478	78191	36289	0	0	0	62890	39958	15337
GBSCOH1_1357	era	Membrane	506	5919830	8485640	5804980	989384	795236	1445030	15849900	13021600	5165060
GBSCOH1_1359	ybeY	Cytoplasmic	36	297590	304150	211675	0	0	0	167169	242958	171191
GBSCOH1_1360	-	Cytoplasmic	52	235445	296623	308274	0	0	0	449486	338805	107437
GBSCOH1_1361	-	Cytoplasmic	23	188299	161477	206645	0	0	0	205518	274090	111635
GBSCOH1_1362	-	Cytoplasmic	107	4385850	4179260	2993450	564908	367076	457340	4812470	4064960	789627
GBSCOH1_1363	-	Cytoplasmic	175	2915000	4087050	4338700	726882	366555	639943	3261460	2960190	574041
GBSCOH1_1364	mycA	Cytoplasmic	326	1660560	2606240	2797100	1277910	226732	1422060	2305620	3368810	5866720
GBSCOH1_1367	yitL	Cytoplasmic	82	456272	443752	412835	0	0	0	822448	470720	1413690
GBSCOH1_1368	frr	Cytoplasmic	67	623342	626530	390235	0	0	0	218253	288023	262119
GBSCOH1_1369	pyrH	Cytoplasmic	190	4464210	4938100	4419200	735207	526444	875558	5014330	5189500	1440130
GBSCOH1_1375	nikA	CellWall	256	855102	1039160	647164	1859970	1485740	1871540	1309860	1090670	337981
GBSCOH1_1376	rplA	Cytoplasmic	176	12816100	20101000	12345100	3664260	2221030	2989390	31423800	39221500	43879800
GBSCOH1_1377	-	Cytoplasmic	80	2864220	53099000	1968160	2613990	1835730	1216260	3160900	96048300	4715830
GBSCOH1_1379	norB	Membrane	24	576078	569685	250243	0	0	0	296396	530329	156645
GBSCOH1_1380	amd	Cytoplasmic	40	0	0	0	0	0	0	75226	82469	208027
GBSCOH1_1381	-	Cytoplasmic	58	400027	397133	316673	0	0	0	318355	351551	38339
GBSCOH1_1385	pabB	Cytoplasmic	151	416125	588634	619929	0	0	0	758233	716357	1037870
GBSCOH1_1386	ftsK	Membrane	318	889279	1010560	611354	572335	377987	211799	850377	845626	481086
GBSCOH1_1387	-	Cytoplasmic	311	22111600	16208200	23271900	18200200	18968100	24523800	14793400	13119800	7786550
GBSCOH1_1388	mntC	Membrane	12	166472	432178	150432	224273	157254	189015	257539	336791	40098
GBSCOH1_1389	sitB	Membrane	126	5049260	5166330	2752980	965425	533200	435734	3707320	4570560	1160640
GBSCOH1_1390	psaA	Membrane	432	84989500	75647300	47081600	40228500	29158500	32773600	69918100	62059800	13973600
GBSCOH1_1391	ideR	Cytoplasmic	71	182661	253771	230279	0	0	0	395010	533107	90691
GBSCOH1_1392	mtnN	Membrane	90	678596	921742	878242	0	0	0	601826	715767	397084
GBSCOH1_1393	-	Membrane	54	724684	796389	335333	744833	729073	412663	484375	472752	38408
GBSCOH1_1394	nudF	Cytoplasmic	28	0	0	0	0	0	0	130345	90934	226503
GBSCOH1_1395	glmU	Cytoplasmic	53	0	0	0	0	0	0	82887	161276	180967
GBSCOH1_1398	-	Cytoplasmic	169	1174460	1015410	1451990	0	0	0	1301890	870467	545721
GBSCOH1_1400	fabG	Cytoplasmic	44	358319	357813	368781	0	0	0	560237	441039	647259
GBSCOH1_1403	-	Cytoplasmic	44	631620	457628	410492	0	0	0	656535	442555	294936
GBSCOH1_1406	-	Membrane	131	381272	448659	453617	1270080	1187050	1187390	268349	273760	247762
GBSCOH1_1407	-	Cytoplasmic	68	370700	202458	153284	652202	520329	700294	0	0	0
GBSCOH1_1410	brnQ	Membrane	53	1003060	1030230	565335	905013	758428	458328	770447	682573	180960
GBSCOH1_1411	metG	Cytoplasmic	662	8686020	10266100	15368800	1822740	1004310	3253960	11548400	10627900	13981300
GBSCOH1_1412	tehB	Cytoplasmic	76	151511	191572	266644	0	0	0	272886	291042	465375
GBSCOH1_1414	-	Membrane	35	194590	263096	159672	0	0	0	233736	180295	277274
GBSCOH1_1415	-	Membrane	70	1227590	1197370	1169270	969736	908937	752301	1118620	986147	318159
GBSCOH1_1416	xth	Cytoplasmic	140	648046	733700	733088	0	0	0	894720	713097	716984
GBSCOH1_1421	-	Cytoplasmic	71	911057	1000310	793292	471300	408325	579500	1807600	1915220	452229
GBSCOH1_1422	serC	Cytoplasmic	394	3985680	3965040	4680640	3142180	2708080	4211000	6091810	4382860	3545250
GBSCOH1_1423	cutC	Cytoplasmic	143	3837270	3939350	4214110	568385	389750	922843	4603790	5365350	1839020
GBSCOH1_1424	-	Cytoplasmic	172	599999	892284	684708	404183	611955	221648	1192460	1244910	355416
GBSCOH1_1425	yabA	Cytoplasmic	18	396375	258270	221516	0	0	0	0	0	0
GBSCOH1_1426	holB	Cytoplasmic	77	174404	224469	225092	0	0	0	323748	332066	183117
GBSCOH1_1427	tmk	Cytoplasmic	195	3838030	3594160	3641730	881043	692858	1053880	5425550	5290650	741972
GBSCOH1_1433	livJ	Membrane	372	5685680	4484810	4768930	6517640	5585300	5631810	3507670	2938300	2476120
GBSCOH1_1434	ylbG	Cytoplasmic	10	0	0	0	0	0	0	226769	285751	278880
GBSCOH1_1435	clpP	Cytoplasmic	54	6726070	6045290	5748570	866217	707341	1277380	5919540	7128310	1070490
GBSCOH1_1436	upp	Cytoplasmic	251	5357140	8398070	4776350	1693840	997101	1335710	14333800	18617700	2467630
GBSCOH1_1437	malY	Cytoplasmic	141	1273800	1497560	1076130	0	0	0	1468790	1384130	1035860
GBSCOH1_1438	cspR	Cytoplasmic	29	273460	412914	296861	0	0	0	431102	485536	208125
GBSCOH1_1439	-	Membrane	57	2044050	2591700	1441810	1222380	885988	569120	1589290	1863270	318443
GBSCOH1_1440	trkA	Membrane	359	3111860	4137630	3008670	1381860	1090080	876229	4536400	4300730	1693200
GBSCOH1_1441	-	Membrane	62	825140	845573	563318	1087280	958886	592156	761867	730878	326934
GBSCOH1_1442	ytjA	Membrane	19	82030	195789	58796	0	0	0	0	0	0
GBSCOH1_1443	rluB	Cytoplasmic	259	2541730	2967710	3131610	338671	345742	508525	5256040	4456040	2117980
GBSCOH1_1444	scpB	Cytoplasmic	58	409657	406900	610668	67906	54800	156331	498551	490102	154707
GBSCOH1_1445	scpA	Cytoplasmic	28	97864	110156	139811	0	0	0	0	0	0
GBSCOH1_1446	xerD	Membrane	57	327182	474425	243869	0	0	0	765274	804766	89547
GBSCOH1_1447	ykuL	Cytoplasmic	54	1011400	953856	538593	0	0	0	906613	859009	595628
GBSCOH1_1448	ysnB	Cytoplasmic	19	92010	182277	215431	0	0	0	121867	200639	825109
GBSCOH1_1449	rdgB	Cytoplasmic	76	188649	294065	826287	0	0	0	195679	422642	395786
GBSCOH1_1450	murI	Cytoplasmic	154	1704570	1669520	1098940	0	0	0	1829590	1575070	769549
GBSCOH1_1451	-	Membrane	49	203594	269010	95408	0	0	0	246777	383437	69004
GBSCOH1_1453	yrxA	Cytoplasmic	50	147222	201661	132810	0	0	0	398957	333144	67248
GBSCOH1_1454	ybhL	Membrane	21	350922	369910	200933	366518	419255	179558	0	0	0
GBSCOH1_1455	-	Membrane	121	358286	425326	242155	0	0	0	397249	642057	130909
GBSCOH1_1456	spoU	Cytoplasmic	144	1851750	2315360	1494620	736444	449920	525334	2802990	2473750	1153280
GBSCOH1_1457	acyP	Cytoplasmic	29	0	0	0	0	0	0	176800	233813	101737
GBSCOH1_1458	yidC	Membrane	139	4710320	5179700	2757830	1168540	854020	551242	3679200	4143120	844366
GBSCOH1_1459	yckA	Membrane	29	408096	651502	308934	573340	561584	308497	422729	503869	91494
GBSCOH1_1460	yckB	Membrane	487	75120800	58447700	53553100	28828100	24987000	22184300	34788800	33751500	22739200
GBSCOH1_1461	nylA	Cytoplasmic	294	1883380	2155870	1636890	648136	507619	387746	1864850	1931870	483149
GBSCOH1_1463	mltG	Membrane	476	3267620	3412330	2142000	2519620	2083900	1433510	2701720	2502760	546394
GBSCOH1_1464	-	Cytoplasmic	24	176858	196859	174143	0	0	0	196204	217988	79893
GBSCOH1_1465	murC	Cytoplasmic	214	2716320	3331220	4046190	271966	157337	548234	3009780	3225990	2391460
GBSCOH1_1467	snf	Membrane	456	699790	1213370	985472	189915	121783	203811	1238910	1391460	1014770
GBSCOH1_1468	der	Membrane	247	2242500	2544860	2725990	746253	481446	587214	2277780	2604060	3487760
GBSCOH1_1469	dnaI	Cytoplasmic	227	935294	1337190	1300010	363852	285622	305821	1648830	1855470	448036
GBSCOH1_1470	dnaB	Cytoplasmic	44	0	0	0	0	0	0	261475	280811	91493
GBSCOH1_1471	nrdR	Cytoplasmic	53	317763	551206	269232	0	0	0	543245	696285	915190
GBSCOH1_1472	covS	Membrane	109	475347	355746	182632	592279	562188	346559	313598	304922	129932
GBSCOH1_1473	csrR	Cytoplasmic	219	3776890	4688810	4939300	955498	625673	632155	5888960	5664820	2121470
GBSCOH1_1474	ylbN	Cytoplasmic	33	350466	184887	264888	431046	350617	648784	146367	116609	112910
GBSCOH1_1475	htpX	Membrane	56	439812	522143	315360	305294	319804	109524	335080	289106	167408
GBSCOH1_1476	lemA	Membrane	189	7788990	7987220	5324350	4754840	3740150	1760280	6751060	6169110	895392
GBSCOH1_1477	rsmG	Cytoplasmic	207	16615600	15214500	9562060	854881	520926	1955260	14314000	13303300	1124650
GBSCOH1_1479	ktrA	Cytoplasmic	92	1994650	2316090	1949370	496143	404476	381669	2090920	2064860	1690120
GBSCOH1_1481	ykoD	Membrane	140	512510	596991	440908	0	0	0	471185	498224	506392
GBSCOH1_1482	-	Membrane	16	0	0	0	220746	167417	131915	0	0	0
GBSCOH1_1483	sstT	Membrane	96	2992550	3009240	1814510	2207610	2047120	1136040	2193080	2269430	724739
GBSCOH1_1484	brnQ	Membrane	51	932934	791877	679770	743570	641225	590271	503533	519413	182044
GBSCOH1_1485	adh	Cytoplasmic	48	471689	772856	1280620	0	0	0	261196	325764	851260
GBSCOH1_1486	metI	Membrane	17	414560	627198	347405	0	0	0	0	0	0
GBSCOH1_1487	metN	Membrane	196	1703080	2036530	1407660	844356	657951	422178	1589440	2018680	1027060
GBSCOH1_1488	dapE	Cytoplasmic	48	0	0	0	0	0	0	63406	85644	102440
GBSCOH1_1489	plpB	Membrane	506	215956000	43399000	252573000	95516700	114894000	203407000	22333700	16926400	16599200
GBSCOH1_1490	-	Membrane	441	44202000	33175400	30747100	33387900	41380400	42111600	25732100	16124300	19004700
GBSCOH1_1491	-	Cytoplasmic	36	0	0	0	0	0	0	209927	202285	128965
GBSCOH1_1492	yeeN	Cytoplasmic	74	1423450	1412300	1277120	361932	245772	192970	587503	1039910	2170030
GBSCOH1_1494	-	Cytoplasmic	224	6564370	6262570	4783840	0	0	0	5015640	4168850	1115380
GBSCOH1_1495	-	Cytoplasmic	9	65990	46232	164230	0	0	0	171011	73284	235609
GBSCOH1_1498	dhaK2	Cytoplasmic	50	410115	454208	364606	0	0	0	547748	571322	275721
GBSCOH1_1499	-	Cytoplasmic	63	365200	312866	251992	0	0	0	279537	350305	94384
GBSCOH1_1500	dhaK	Cytoplasmic	51	950457	1043320	1024590	0	0	0	580047	594507	748803
GBSCOH1_1501	dhaL	Cytoplasmic	66	450651	302776	264577	0	0	0	230208	239367	165068
GBSCOH1_1502	dhaM	Cytoplasmic	75	4315280	1865960	2277040	354921	333152	828899	2004940	1697740	523507
GBSCOH1_1503	glpF	Membrane	28	640160	509782	355091	141504	151498	103987	291281	251634	206841
GBSCOH1_1504	yrkC	Cytoplasmic	43	2500770	1790150	1236670	203603	175150	217480	659311	864772	1000950
GBSCOH1_1507	ylbM	Cytoplasmic	143	566793	721492	424131	0	0	0	674570	790580	282873
GBSCOH1_1508	-	Cytoplasmic	9	310265	275488	110829	0	0	0	0	0	0
GBSCOH1_1509	yqeM	Cytoplasmic	13	111398	159012	116427	0	0	0	160552	204641	168027
GBSCOH1_1510	rsfS	Cytoplasmic	32	0	0	0	0	0	0	1116030	5841360	354038
GBSCOH1_1511	-	Cytoplasmic	64	325000	318448	312728	0	0	0	491004	487196	116066
GBSCOH1_1513	nadD	Cytoplasmic	193	2536870	2973620	2167020	510989	285548	638415	3309850	3435840	355123
GBSCOH1_1514	yhbY	Cytoplasmic	21	271221	397994	186264	0	0	0	218006	516046	99670
GBSCOH1_1515	yqeH	Cytoplasmic	305	1224350	2261920	1712160	408261	281761	485422	3237480	3042170	2249050
GBSCOH1_1516	-	Cytoplasmic	64	1594400	1371770	1252320	753077	853995	865791	959489	835467	592140
GBSCOH1_1517	-	Membrane	11	112843	160594	75718	0	0	0	88086	83831	56122
GBSCOH1_1518	gatB	Cytoplasmic	452	8228700	9383030	10666700	1460380	955375	3018480	8794940	9354580	11199000
GBSCOH1_1519	gatA	Cytoplasmic	496	4886390	5717660	7295000	1818080	1748090	3119670	5960970	5760810	5178180
GBSCOH1_1521	ppdK	Cytoplasmic	255	405147	567171	571682	0	0	0	507780	599284	447779
GBSCOH1_1522	yqfL	Cytoplasmic	92	432654	516413	514023	0	0	0	628294	530244	507063
GBSCOH1_1523	-	Membrane	58	334299	361410	208006	0	0	0	502638	644888	245965
GBSCOH1_1524	-	Cytoplasmic	59	214352	198007	357190	0	0	0	150124	282148	210047
GBSCOH1_1525	pncA	Cytoplasmic	25	77015	113841	96911	0	0	0	59042	61581	84113
GBSCOH1_1526	codY	Cytoplasmic	257	6598030	7644260	6003980	2275610	1505030	2007560	7899540	7786550	3384200
GBSCOH1_1527	aspC	Cytoplasmic	270	4897750	5200330	5391290	1047200	806266	1083540	6573970	6357550	5258680
GBSCOH1_1528	-	Cytoplasmic	173	6108690	6186930	4951000	851806	645330	551831	5237490	5924470	1431030
GBSCOH1_1529	-	Cytoplasmic	48	233565	170963	191237	0	0	0	287140	230527	301249
GBSCOH1_1530	ansB	Cytoplasmic	92	289876	583127	632896	0	0	0	430649	334550	304193
GBSCOH1_1531	aroE	Cytoplasmic	115	635944	667238	625604	265478	334023	243864	830707	699975	500653
GBSCOH1_1532	ydhF	Cytoplasmic	173	516442	619939	1121500	0	0	0	763379	860900	659578
GBSCOH1_1533	recG	Cytoplasmic	140	339288	560378	438616	0	0	0	553422	701147	513473
GBSCOH1_1534	-	CellWall	517	19483100	20477400	37688100	22269600	22033000	24487100	9246300	7882120	17791000
GBSCOH1_1535	alr	Cytoplasmic	173	1175290	1606490	2199240	249647	155381	359096	1445800	1396890	2217920
GBSCOH1_1536	acpS	Cytoplasmic	23	124804	113311	347160	0	0	0	142802	130705	57284
GBSCOH1_1537	aroG	Cytoplasmic	185	534043	1861540	2974310	253669	214585	309082	1098620	3396030	588279
GBSCOH1_1538	secA	Cytoplasmic	761	5924590	8000270	7602960	1955330	1538870	1616800	8160800	7090840	7485470
GBSCOH1_1539	manA	Cytoplasmic	139	974559	1165710	1566370	0	0	0	1192850	1187030	1014070
GBSCOH1_1541	scrA	Membrane	50	246931	250557	122880	0	0	0	136666	152012	107448
GBSCOH1_1542	scrB	Cytoplasmic	20	2724150	946872	2309160	153835	195306	882065	1722830	1342410	78931
GBSCOH1_1543	scrR	Cytoplasmic	167	880819	978878	588072	0	0	0	1184530	1214170	534460
GBSCOH1_1544	nusB	Cytoplasmic	25	174793	232544	118715	0	0	0	138209	171450	48663
GBSCOH1_1545	-	Cytoplasmic	118	2555230	2574960	1871310	558100	628205	543105	2545580	2620050	1570710
GBSCOH1_1546	efp	Cytoplasmic	85	749544	802586	690132	0	0	0	337045	417254	498380
GBSCOH1_1552	comEB	Cytoplasmic	8	0	0	0	0	0	0	31339	45747	82521
GBSCOH1_1553	pepP	Cytoplasmic	95	245321	287687	425349	0	0	0	217592	249361	207934
GBSCOH1_1554	-	Membrane	73	157073	171617	73396	125441	47501	84225	132731	101560	105588
GBSCOH1_1555	lmrB	Membrane	18	152089	140126	83496	0	0	0	0	0	0
GBSCOH1_1556	uvrA	Cytoplasmic	406	1134360	2342180	1372750	195026	199880	205161	2066300	2791880	1745310
GBSCOH1_1557	-	Membrane	186	2076070	2060800	1261410	807524	661296	285237	1874300	1527770	559313
GBSCOH1_1558	corA	Membrane	84	1031550	1075740	599362	252305	294338	115128	761474	804658	179773
GBSCOH1_1559	-	Cytoplasmic	73	1670440	3947210	983748	391267	165553	196138	1064490	3798630	422994
GBSCOH1_1560	-	Cytoplasmic	49	329982	221920	314992	536257	519675	840755	238954	139272	105749
GBSCOH1_1561	-	Cytoplasmic	38	923901	1270910	358859	0	0	0	265785	1217650	210346
GBSCOH1_1562	-	Cytoplasmic	20	92640	97844	87297	0	0	0	123064	78135	51381
GBSCOH1_1564	-	Cytoplasmic	60	853589	890016	877622	0	0	0	642516	705792	161818
GBSCOH1_1566	mutS2	Cytoplasmic	461	1137840	2136350	1255160	542799	407913	284642	3076980	2873940	2302170
GBSCOH1_1567	cvpA	Membrane	11	1279700	955341	784097	3294810	2513510	2503200	0	0	0
GBSCOH1_1569	rnhC	Membrane	195	1042750	1338640	1571560	1404450	2373000	1127120	4235070	3110360	929080
GBSCOH1_1570	spi	CellWall	345	17609100	13962000	8977860	9224900	7842460	5166210	9552320	8010380	2743530
GBSCOH1_1571	recD2	Cytoplasmic	243	357750	516521	602961	0	0	0	535676	562038	655186
GBSCOH1_1572	-	Membrane	54	3174020	3558000	1570030	1527690	1894790	867388	3467300	3773530	2101950
GBSCOH1_1573	dinB	Cytoplasmic	76	151886	151213	116859	0	0	0	174133	142474	75992
GBSCOH1_1574	pflB	Cytoplasmic	810	24410800	29985200	37859600	1652700	1407830	1811480	23029800	21947000	20327100
GBSCOH1_1576	-	Cytoplasmic	187	1336470	1641410	1044180	0	0	0	1536280	1604410	646791
GBSCOH1_1577	cppA	Cytoplasmic	65	1120580	1430520	1290550	222014	243764	231082	550670	1028140	645056
GBSCOH1_1579	gla	Membrane	59	8309670	9033230	5233520	4066430	3739240	2725280	7047060	6620290	3232820
GBSCOH1_1580	-	Cytoplasmic	53	946134	1271650	632957	264404	185525	239683	1577910	1353460	734120
GBSCOH1_1581	-	Membrane	48	1675470	2449480	956128	592234	418446	249466	1969420	2175610	586961
GBSCOH1_1582	rcfB	Cytoplasmic	132	2220340	2226760	2086930	1123880	1030880	983887	3468970	2867350	1146330
GBSCOH1_1583	pepX	Extracellular	402	967412	1905620	1281230	536316	288271	236534	2075610	2500940	1542590
GBSCOH1_1585	hepT	Cytoplasmic	151	978714	773928	1143260	0	0	0	674535	661459	185929
GBSCOH1_1586	cydD	Membrane	51	133762	103468	53400	0	0	0	80258	88617	85823
GBSCOH1_1587	cydC	Membrane	83	266001	250771	157462	0	0	0	129846	144606	67823
GBSCOH1_1588	cydB	Membrane	52	1321990	1872270	829979	702570	561968	307030	1386600	1378960	436600
GBSCOH1_1589	cydA	Membrane	74	296134	379301	168464	320579	356857	231726	411000	249831	205243
GBSCOH1_1590	yumB	Membrane	278	1258430	2353640	1167610	314243	217314	229850	3718840	3820610	666326
GBSCOH1_1591	menA	Membrane	16	0	0	0	0	0	0	75061	62148	63494
GBSCOH1_1593	yaaK	Membrane	99	1341430	911940	446465	369452	261159	272714	730888	631050	170360
GBSCOH1_1594	cfa	Cytoplasmic	49	0	0	0	0	0	0	94768	102487	53276
GBSCOH1_1598	-	Cytoplasmic	28	0	0	0	0	0	0	85785	146735	58708
GBSCOH1_1599	ytfP	Cytoplasmic	144	953831	758626	665998	0	0	0	1085070	906906	759523
GBSCOH1_1601	rpsN	Cytoplasmic	41	0	0	0	0	0	0	354495	2716590	112533
GBSCOH1_1602	ltaE	Cytoplasmic	225	1101790	1360490	1112330	445607	235921	366890	1871640	1921910	690325
GBSCOH1_1603	tsaD	Cytoplasmic	122	906353	1217730	1082790	205656	153196	362328	1634420	1719660	1084390
GBSCOH1_1604	rimI	Cytoplasmic	6	0	0	0	0	0	0	28948	31553	5536
GBSCOH1_1605	yeaZ	Cytoplasmic	115	3430640	3696960	2934720	490697	380124	542972	4412550	4493110	1643780
GBSCOH1_1606	ykzG	Cytoplasmic	10	506150	255164	489371	0	0	0	344691	356718	1568560
GBSCOH1_1607	rnjA	Cytoplasmic	619	41076700	30147700	17263700	6594240	4524880	1849550	21602200	28525700	3959310
GBSCOH1_1609	glnA	Cytoplasmic	411	7883800	9504940	25283700	1906430	707529	2959110	8314240	8582160	10478900
GBSCOH1_1612	pgk	Cytoplasmic	523	85409500	89072600	69563800	12242800	13587900	9025050	56048000	53694900	50836400
GBSCOH1_1613	lppC	Membrane	440	43581800	25436000	24927800	88010900	104667000	124130000	19701900	16433300	5337640
GBSCOH1_1614	gap	Cytoplasmic	450	116592000	106838000	168909000	23204800	14733100	27679100	98493600	80081400	447080000
GBSCOH1_1615	fusA	Cytoplasmic	812	21954900	25824900	43418900	3767440	2616130	6277560	20970100	21969800	37093600
GBSCOH1_1616	rpsG	Cytoplasmic	183	12368600	30855100	10437900	3459210	2239060	2287540	20441800	55683100	5676650
GBSCOH1_1617	-	Cytoplasmic	98	14050000	27604900	7091770	4083380	2272570	1238520	43555500	48755300	80345600
GBSCOH1_1618	purR	Cytoplasmic	276	16680200	20409300	14922700	3245210	2326600	2410520	28275000	26407600	16215200
GBSCOH1_1619	yhaM	Cytoplasmic	241	1536960	1329760	5189820	0	0	0	3141340	2814430	3591740
GBSCOH1_1620	rmuC	Cytoplasmic	99	455010	559640	288119	192969	193926	125760	390761	390501	64547
GBSCOH1_1621	thiN	Cytoplasmic	42	230672	217274	284655	0	0	0	285987	229070	759760
GBSCOH1_1622	rpe	Cytoplasmic	51	1954640	1995780	2503140	376303	223741	402243	1684390	1375760	1528840
GBSCOH1_1623	rsgA	Cytoplasmic	116	675607	714660	617675	274283	280980	242338	1194560	903766	928082
GBSCOH1_1624	rrmA	Cytoplasmic	91	289331	377170	315078	0	0	0	568493	580885	501274
GBSCOH1_1625	ksgA	Cytoplasmic	237	5330990	8230770	5112820	2013440	1600680	1657910	12332100	12192300	4051050
GBSCOH1_1626	-	Cytoplasmic	154	6046350	2768870	2998090	318698	461330	595120	5166920	3631670	461091
GBSCOH1_1627	rnmV	Cytoplasmic	78	90336	302373	115563	0	0	0	363514	706298	662554
GBSCOH1_1628	tatD	Cytoplasmic	33	231879	326176	279595	0	0	0	145072	195737	94339
GBSCOH1_1629	-	Cytoplasmic	34	0	0	0	0	0	0	126334	117978	267457
GBSCOH1_1632	-	Cytoplasmic	272	6300210	3561470	1459930	1710880	1101850	773277	4214760	3787810	795274
GBSCOH1_1633	-	Cytoplasmic	202	32489700	24566000	19788200	92315500	60155400	47659500	31663700	22258500	1007500
GBSCOH1_1634	dltD	Membrane	479	6023610	7483220	4879440	53155500	47369300	41657400	12255900	9759660	4399360
GBSCOH1_1635	dltC	Cytoplasmic	16	154254	178620	142137	0	0	0	176120	223434	15318
GBSCOH1_1636	dltB	Membrane	67	959040	915117	463190	489959	396467	294968	742303	660988	77518
GBSCOH1_1637	dltA	Cytoplasmic	214	2231880	3022640	2594580	429842	415698	529438	2025350	2033150	2708530
GBSCOH1_1638	-	Membrane	22	203146	253560	221919	1056870	1002010	853250	235767	230986	122975
GBSCOH1_1639	-	Membrane	143	516099	606681	304290	355006	314414	243224	651721	564320	436721
GBSCOH1_1642	-	Membrane	63	468217	524055	256160	218075	141753	98343	336703	434668	217699
GBSCOH1_1644	busAB	Membrane	363	6213220	5251300	3676460	2692640	2383190	2247260	4882300	3982070	2733900
GBSCOH1_1645	opuAA	Membrane	384	4229590	3958110	3815430	664501	767266	607692	4275960	4024160	1486000
GBSCOH1_1646	xfp	Cytoplasmic	50	209717	330981	327877	0	0	0	85451	95622	427231
GBSCOH1_1647	ulaG	Cytoplasmic	68	244904	367020	610247	0	0	0	266103	192284	467593
GBSCOH1_1648	-	Cytoplasmic	30	133367	163099	132862	0	0	0	208504	180960	232441
GBSCOH1_1653	gyaR	Cytoplasmic	79	395083	373878	556959	0	0	0	337116	349797	308219
GBSCOH1_1655	-	Cytoplasmic	81	304393	431929	332833	0	0	0	514287	592484	176251
GBSCOH1_1656	tal	Cytoplasmic	39	417782	430502	530664	0	0	0	217158	183099	95233
GBSCOH1_1659	ulaD	Cytoplasmic	18	507746	382965	316112	0	0	0	125700	117259	46494
GBSCOH1_1662	sgaT	Membrane	10	341076	320974	136981	0	0	0	115718	131640	50159
GBSCOH1_1663	-	Membrane	87	645906	734224	372805	434319	623239	331247	555474	613264	434485
GBSCOH1_1665	purA	Cytoplasmic	615	7459280	9690370	9798520	2978490	2112770	2552680	13219600	13209200	12246500
GBSCOH1_1666	pfoR	Membrane	12	784718	719421	296206	304396	287556	119055	500192	553539	547950
GBSCOH1_1667	-	Cytoplasmic	60	5549610	4942030	3561670	263754	193129	552131	2935940	2412900	579832
GBSCOH1_1668	gshF	Cytoplasmic	253	685238	1125000	1097280	0	0	0	1206320	1337440	1003020
GBSCOH1_1669	-	Cytoplasmic	264	2100450	1937930	1719660	778714	747562	365300	2131000	1957000	571864
GBSCOH1_1670	-	Membrane	210	892706	981982	654618	0	0	0	965836	1046040	130471
GBSCOH1_1671	hslO	Cytoplasmic	124	379251	451133	1009530	0	0	0	336896	543127	1753060
GBSCOH1_1672	dus	Cytoplasmic	396	7398790	8477690	6654030	2185740	2342350	2299780	9652020	8545780	4598710
GBSCOH1_1673	dukB	Cytoplasmic	68	958896	987901	821953	0	0	0	928883	1005820	262253
GBSCOH1_1674	pat	Cytoplasmic	110	2751680	2554260	1694300	547792	407701	489033	2920400	2654450	367273
GBSCOH1_1675	clpC	Cytoplasmic	613	5472920	8243470	6405670	1027510	684979	1367520	9486580	9529800	6289390
GBSCOH1_1676	ctsR	Cytoplasmic	58	280041	395782	194875	0	0	0	386065	483649	463833
GBSCOH1_1677	-	Membrane	30	427906	454548	238743	173751	80411	103971	0	0	0
GBSCOH1_1678	tsf	Cytoplasmic	230	5978020	6402280	6406360	500126	603710	655468	2832050	2933100	5874110
GBSCOH1_1679	rpsB	Cytoplasmic	454	86748200	101652000	45626600	14198200	9301160	8112010	126436000	116097000	32222000
GBSCOH1_1680	ahpC	Cytoplasmic	122	12286300	13401800	8187970	1183630	1049340	1176980	7714790	7296060	2755910
GBSCOH1_1681	ahpF	Membrane	432	6186740	6923470	11311600	968826	1128260	1109930	7062140	7562900	8334110
GBSCOH1_1683	-	Cytoplasmic	6	0	0	0	0	0	0	36237	57625	132795
GBSCOH1_1684	-	Cytoplasmic	139	3471020	4301190	3982620	1393020	695207	827022	4911030	4556390	2938600
GBSCOH1_1685	pepO	Cytoplasmic	245	864049	1198630	1469860	354352	305517	371343	932222	812508	496275
GBSCOH1_1686	-	Cytoplasmic	147	1151490	1359670	1440420	0	0	0	2089080	1959860	1146020
GBSCOH1_1687	-	Membrane	24	616244	730832	421642	398418	249300	191556	473360	512923	75912
GBSCOH1_1688	-	Cytoplasmic	48	273597	243115	288575	0	0	0	254497	271292	71557
GBSCOH1_1689	def	Cytoplasmic	117	664724	751716	720284	0	0	0	279068	493892	494498
GBSCOH1_1690	regR	Cytoplasmic	45	271193	469500	315202	0	0	0	609237	624141	499903
GBSCOH1_1697	idnO	Cytoplasmic	58	314606	289068	216200	0	0	0	298574	253477	66020
GBSCOH1_1698	-	Cytoplasmic	18	175367	128519	151823	0	0	0	131348	96667	98848
GBSCOH1_1700	eda	Cytoplasmic	7	0	0	0	0	0	0	121952	162795	82232
GBSCOH1_1701	-	Cytoplasmic	32	0	0	0	138555	145288	302427	0	0	0
GBSCOH1_1702	-	Membrane	33	174284	151650	99738	0	0	0	153824	231880	52474
GBSCOH1_1703	-	Cytoplasmic	86	2138970	1263310	520956	210537	237688	76739	947148	1215250	54859
GBSCOH1_1704	polC	Cytoplasmic	525	550311	701827	832471	163521	291900	128904	758449	725519	595553
GBSCOH1_1705	-	Membrane	94	1286020	960631	780731	3309320	3064240	2731960	1039170	820020	317147
GBSCOH1_1706	proS	Cytoplasmic	583	3904850	5018680	6379120	717022	454728	823641	5099860	5265530	4492320
GBSCOH1_1707	rseP	Membrane	269	4290290	3981240	2464460	2443950	2292980	2472430	2938230	2333540	1963700
GBSCOH1_1708	cdsA	Membrane	30	1277100	1220450	626949	1350350	1681650	850258	796418	824061	452836
GBSCOH1_1709	uppS	Cytoplasmic	209	1526730	2133850	1344170	518087	395880	301664	3215880	2380350	625789
GBSCOH1_1710	-	Membrane	73	12264800	13332300	6482990	6223020	4650580	2661590	11274400	10370600	644907
GBSCOH1_1711	bta	Cytoplasmic	41	364851	405221	342667	0	0	0	428659	573842	150495
GBSCOH1_1712	-	Cytoplasmic	71	771827	592538	847547	1114030	1006100	1114970	330359	294102	365160
GBSCOH1_1713	malP	Membrane	6	32933	50924	23892	0	0	0	0	0	0
GBSCOH1_1714	dpiB	Membrane	7	0	0	0	0	0	0	53769	89066	127817
GBSCOH1_1716	galE	Cytoplasmic	221	1639160	1854730	2269750	295844	278289	403732	1515600	1193580	1121210
GBSCOH1_1717	dexB	Cytoplasmic	84	281461	404746	421607	0	0	0	313284	330264	226237
GBSCOH1_1718	msmK	Membrane	277	3218110	4189370	3125190	715007	479150	514536	5158700	5624830	2805670
GBSCOH1_1719	lrp	Cytoplasmic	44	314899	382394	440094	0	0	0	442615	480484	337453
GBSCOH1_1721	lacD	Cytoplasmic	78	202913	237523	216960	0	0	0	255693	272862	141408
GBSCOH1_1727	nanA	Extracellular	1428	35392300	30146400	38779300	53655100	54068100	60016200	19402200	15772800	17613800
GBSCOH1_1731	-	Cytoplasmic	106	618989	762685	938573	0	0	0	776522	877167	1578280
GBSCOH1_1732	-	Membrane	109	0	0	0	77669	93537	351830	56390	188390	378196
GBSCOH1_1735	relA	Cytoplasmic	359	962932	1534570	1066440	529660	337116	482741	1454650	1750540	1013220
GBSCOH1_1736	cpdB	CellWall	576	3218740	1981710	3605230	2487520	2838960	4807670	1509390	1175600	2037350
GBSCOH1_1737	nrdI	Membrane	52	278478	340790	306334	0	0	0	387059	316871	97842
GBSCOH1_1738	yhfE	Cytoplasmic	239	4598000	2729540	17785700	534691	500915	2139100	11854000	5198870	7070090
GBSCOH1_1739	-	Cytoplasmic	60	1050080	950133	831799	275451	294451	313880	1536960	1446070	357441
GBSCOH1_1740	-	Membrane	146	1438520	1086950	1239900	2437850	2686200	2892070	1501190	1066590	281254
GBSCOH1_1741	-	Cytoplasmic	47	408380	374750	237781	0	0	0	229636	269033	11917
GBSCOH1_1742	-	Membrane	42	116142	94955	102821	312493	364085	527906	0	0	0
GBSCOH1_1743	ptsD	Membrane	21	341181	235216	118238	0	0	0	0	0	0
GBSCOH1_1749	-	Membrane	48	332649	339206	201065	0	0	0	230600	258783	205908
GBSCOH1_1750	-	Membrane	35	92512	184724	129995	0	0	0	227702	293314	84587
GBSCOH1_1754	-	Cytoplasmic	50	123694	159012	154927	0	0	0	263013	236356	96331
GBSCOH1_1756	ptsG	Membrane	96	667681	621222	361527	0	0	0	277157	367683	94129
GBSCOH1_1757	phoR	Membrane	74	190584	225461	117654	144579	192066	289858	212911	215211	88344
GBSCOH1_1763	pstS	Membrane	211	8658080	4165260	5416920	1087750	1156050	1056780	1667610	1480300	718815
GBSCOH1_1766	rsmE	Cytoplasmic	57	197386	313048	228602	0	0	0	183767	339395	125047
GBSCOH1_1767	prmA	Cytoplasmic	136	2328810	2213510	3024280	733225	326433	588256	2051410	1734300	811735
GBSCOH1_1769	mta	Cytoplasmic	50	88808	88858	126777	0	0	0	75571	104208	23569
GBSCOH1_1770	-	Cytoplasmic	38	227153	193216	289707	681768	609752	859983	290836	235088	46537
GBSCOH1_1771	-	Cytoplasmic	30	218562	212049	172159	0	0	0	167636	212681	41129
GBSCOH1_1773	-	Cytoplasmic	53	313794	3005420	350972	0	0	0	2108750	6238150	2693890
GBSCOH1_1775	rarA	Cytoplasmic	99	194111	477680	253734	0	0	0	420481	493468	334236
GBSCOH1_1779	-	Cytoplasmic	99	849773	664581	497491	370964	402885	272057	680723	594751	71151
GBSCOH1_1787	yddB	Membrane	25	52308	51059	89862	0	0	0	41912	28036	28258
GBSCOH1_1793	-	Cytoplasmic	115	1227390	1586540	1073330	358767	294513	245286	2722010	2833350	1008680
GBSCOH1_1794	-	Cytoplasmic	323	3398200	3777480	5159770	666213	236867	1009980	3903110	3987110	2810870
GBSCOH1_1801	-	CellWall	132	315162	337210	494770	0	0	0	72688	128540	127382
GBSCOH1_1802	-	CellWall	173	155404	148273	1602200	159222	100777	529338	145582	200905	177266
GBSCOH1_1810	-	Membrane	208	69185600	30687300	43320800	131244000	141385000	114441000	32900700	15257900	14313700
GBSCOH1_1813	-	Extracellular	194	9629230	9489210	15868600	27066400	25528800	30675000	5209160	4253130	861414
GBSCOH1_1817	mntH	Membrane	13	95831	263552	104763	0	0	0	184945	151150	34525
GBSCOH1_1819	-	Membrane	41	320347	404777	214168	0	0	0	336249	282238	153984
GBSCOH1_1821	-	Cytoplasmic	27	104253	168244	113009	0	0	0	163359	184499	140126
GBSCOH1_1824	-	Cytoplasmic	130	519236	558042	513766	566876	468925	608886	180541	228529	522175
GBSCOH1_1825	-	Membrane	94	3009890	2459560	1628820	1639160	1487570	979558	1216390	1181850	502243
GBSCOH1_1827	-	Cytoplasmic	124	2776010	2207220	1704740	2144120	1924810	1198480	1974190	1562740	557916
GBSCOH1_1829	-	Cytoplasmic	192	2033280	1394780	1536670	0	0	0	1293060	886132	574000
GBSCOH1_1831	-	Cytoplasmic	21	167077	148551	149423	0	0	0	0	0	0
GBSCOH1_1832	-	Cytoplasmic	60	462762	933854	296836	0	0	0	0	0	0
GBSCOH1_1833	-	Cytoplasmic	31	0	0	0	0	0	0	499216	422242	310548
GBSCOH1_1835	yxlF	Membrane	30	0	0	0	0	0	0	117698	128314	133777
GBSCOH1_1842	-	Membrane	45	458594	298702	287701	205028	124040	224566	408780	371651	60569
GBSCOH1_1843	-	Membrane	20	176143	148652	134911	143601	111706	37666	60232	99376	59276
GBSCOH1_1844	-	Cytoplasmic	30	277645	229252	155213	0	0	0	238565	561399	279348
GBSCOH1_1845	-	Extracellular	285	341861000	256049000	326880000	630457000	523982000	674761000	185906000	148292000	42619800
GBSCOH1_1846	flaR	Cytoplasmic	29	145814	171272	112044	0	0	0	161402	181121	203837
GBSCOH1_1847	-	Cytoplasmic	155	292857	344390	584134	0	0	0	431131	408659	644767
GBSCOH1_1849	yitJ	Cytoplasmic	12	0	0	0	0	0	0	103648	84226	70987
GBSCOH1_1850	metE	Cytoplasmic	183	357801	392471	486689	0	0	0	424161	426877	559439
GBSCOH1_1851	azlD	Membrane	25	223984	240656	117083	144345	68185	98661	138741	153489	12561
GBSCOH1_1853	vpr	CellWall	1296	3081710	2520340	8972510	6120510	6708310	14167300	2277860	1734460	2924910
GBSCOH1_1856	cssS	Membrane	90	162589	185246	107682	659551	776826	569718	188543	210072	85879
GBSCOH1_1857	-	Membrane	259	14209600	6862690	18540400	44007100	56457400	52742300	3552520	3232930	1251750
GBSCOH1_1858	leuS	Cytoplasmic	384	1954920	2431720	2862970	564458	373300	436820	1915950	1279360	1091950
GBSCOH1_1861	-	Membrane	100	492569	415895	297218	0	0	0	442514	361693	505068
GBSCOH1_1862	-	Cytoplasmic	99	433470	750903	660090	0	0	0	776569	774302	458938
GBSCOH1_1863	-	Cytoplasmic	109	514765	902679	683676	0	0	0	928035	974831	791136
GBSCOH1_1864	nusG	Cytoplasmic	67	159725	138113	177629	0	0	0	130227	223569	254148
GBSCOH1_1865	-	CellWall	367	518760	444276	937360	2261710	2472550	3971370	818563	726340	607320
GBSCOH1_1866	-	Cytoplasmic	48	735788	1006950	664052	996766	541959	2566490	0	0	0
GBSCOH1_1867	pbp2A	Membrane	672	7588560	6904860	5430760	12325500	10998800	7742370	4133440	3782290	1597610
GBSCOH1_1868	rluA	Cytoplasmic	65	655187	998209	605352	423245	293876	163946	1381950	1382040	1125610
GBSCOH1_1869	tcaA	Membrane	715	12618700	10830800	9923770	7064310	6991930	7083710	7621180	6429910	5625330
GBSCOH1_1870	deoB	Cytoplasmic	23	399496	355043	228339	0	0	0	197262	199456	130777
GBSCOH1_1871	deoC	Cytoplasmic	179	10586500	11481100	8377790	2168960	1625310	1957160	7603980	10225400	4067320
GBSCOH1_1872	-	Membrane	93	5849700	8155330	3716510	6411610	5126240	2861340	4116480	5529060	1335770
GBSCOH1_1873	udp	Cytoplasmic	235	1575830	1903630	1979420	376641	297696	578571	1762270	2308130	2786240
GBSCOH1_1874	-	Cytoplasmic	49	209154	284366	206812	0	0	0	345892	657649	183509
GBSCOH1_1875	groL	Cytoplasmic	649	19096000	10936600	30792700	1632270	884009	3152630	16423400	11841100	39801900
GBSCOH1_1876	groS	Cytoplasmic	63	2333590	1137150	1079210	0	0	0	1790630	1387790	13886500
GBSCOH1_1877	cmpC	Membrane	246	3260350	3764130	1768360	1562900	821600	626918	3039720	3658130	487936
GBSCOH1_1878	-	Membrane	63	1093740	1531370	657287	460568	446014	312034	824924	951263	68584
GBSCOH1_1879	-	Membrane	357	65903900	51085400	41212000	70997800	69849600	65470100	49948200	39656500	29568600
GBSCOH1_1880	yxeH	Cytoplasmic	39	251534	312843	339297	0	0	0	259194	378219	142836
GBSCOH1_1882	yaaA	Cytoplasmic	72	559758	675563	434810	174539	67564	96043	973685	1041690	899670
GBSCOH1_1883	nrdG	Cytoplasmic	23	52107	89044	92262	0	0	0	146292	224941	249538
GBSCOH1_1885	ysjB	Cytoplasmic	225	7525010	5165390	4562860	1451770	777519	677903	5807190	3714730	1223340
GBSCOH1_1887	-	Cytoplasmic	464	1180230	1774670	1402240	342442	405993	407327	1839590	1772300	1172400
GBSCOH1_1888	-	Membrane	145	821144	884815	486400	883028	753870	771035	620776	588349	494688
GBSCOH1_1892	yrzL	Cytoplasmic	29	779324	762999	633640	93976	131621	87032	480144	541549	35021
GBSCOH1_1893	spxA_2	Cytoplasmic	50	306428	511314	182146	0	0	0	445087	754380	458026
GBSCOH1_1894	recA	Cytoplasmic	330	7971100	9810730	7794860	2710210	2177770	1817220	18196600	17512000	12284200
GBSCOH1_1895	cinA	Membrane	140	990147	935626	1119250	0	0	0	1157280	877718	937957
GBSCOH1_1897	ruvA	Cytoplasmic	56	1317370	911353	2350300	181213	312730	532691	1280660	736349	870880
GBSCOH1_1898	-	Membrane	29	0	0	0	0	0	0	95432	137750	65041
GBSCOH1_1899	-	Cytoplasmic	280	1057680	1702220	1357280	0	0	0	1366830	1714020	1361120
GBSCOH1_1900	-	Cytoplasmic	5	0	0	0	0	0	0	24617	18063	51270
GBSCOH1_1901	mutS	Membrane	323	1098160	1884110	1739440	332420	145181	374220	1731450	1877080	1648160
GBSCOH1_1902	argR	Cytoplasmic	79	2423110	4226690	1934670	1104680	649847	1212160	5323850	6552480	1721010
GBSCOH1_1903	argS	Cytoplasmic	627	3230980	4676580	4752540	1218410	672358	1756810	8320900	6196100	8297910
GBSCOH1_1905	ypjC	Membrane	50	850740	1080830	693947	633220	490374	376681	795406	624280	279793
GBSCOH1_1906	-	Membrane	51	127742	146092	109530	0	0	0	132683	103982	80107
GBSCOH1_1907	aspS	Cytoplasmic	409	6849840	9312270	11205700	1372290	990548	3814660	10847300	10238300	9613370
GBSCOH1_1908	hisS	Cytoplasmic	316	7809130	8915260	10799400	1260490	1065450	3391480	12249700	10585400	18659400
GBSCOH1_1909	-	Cytoplasmic	17	383641	20170100	588926	0	0	0	3611350	56394700	25905700
GBSCOH1_1910	-	Cytoplasmic	27	0	0	0	0	0	0	844469	19254700	3950020
GBSCOH1_1911	cadD	Membrane	24	5152210	5111220	2371110	3328770	2957940	1373250	3211740	2973300	95561
GBSCOH1_1913	-	Cytoplasmic	115	574937	622894	1059910	0	0	0	792371	797170	986310
GBSCOH1_1921	-	Membrane	153	2658030	877085	5397320	10059000	10375100	25362200	297050	500831	769261
GBSCOH1_1922	-	Cytoplasmic	33	0	0	0	0	0	0	191599	230111	197258
GBSCOH1_1923	-	Membrane	85	171579	189842	110526	0	0	0	165984	169725	59245
GBSCOH1_1924	-	Membrane	17	201280	225609	148677	0	0	0	0	0	0
GBSCOH1_1926	argF	Cytoplasmic	38	24868400	19044000	48435100	4549820	4257400	7715820	17604900	9076920	30929500
GBSCOH1_1927	ycbA	Membrane	18	659301	318645	596036	0	0	0	480014	223633	258190
GBSCOH1_1929	proV	Membrane	38	401713	437367	215841	0	0	0	226053	239740	152300
GBSCOH1_1930	proWX	Membrane	227	626201	655789	584838	1857080	1866200	2107860	900876	803732	260883
GBSCOH1_1931	mprF	Membrane	140	2106870	1966330	1255680	1181440	1114190	427608	0	0	0
GBSCOH1_1932	-	Cytoplasmic	27	0	0	0	0	0	0	113335	111842	130956
GBSCOH1_1933	ypaA	Membrane	11	222467	441789	102667	395629	219282	42337	0	0	0
GBSCOH1_1934	-	Membrane	243	356471	379716	394658	2164790	1014900	1967120	313926	528727	332844
GBSCOH1_1935	-	Cytoplasmic	62	573189	785485	575926	280331	120007	162236	1403850	1235340	158334
GBSCOH1_1937	-	Cytoplasmic	43	166412	243740	165683	0	0	0	330405	280223	268808
GBSCOH1_1938	-	Cytoplasmic	25	302186	354669	367180	0	0	0	0	0	0
GBSCOH1_1957	-	Cytoplasmic	138	646570	1349640	529057	357260	257747	254192	1057920	1575340	403080
GBSCOH1_1960	-	Cytoplasmic	147	1370480	1301270	999294	1243280	1421090	1446990	1082830	889915	570795
GBSCOH1_1961	-	Cytoplasmic	188	960036	1139570	1206900	0	0	0	1378090	1293790	573193
GBSCOH1_1963	rpsD	Cytoplasmic	385	32762800	67355400	28361200	17936800	10360700	7794720	110489000	126839000	73803400
GBSCOH1_1964	-	Cytoplasmic	13	124774	86787	78793	0	0	0	0	0	0
GBSCOH1_1965	dnaC	Cytoplasmic	170	253038	346522	521651	0	0	0	339590	437223	476743
GBSCOH1_1966	rplI	Cytoplasmic	98	3546310	1625770	2429720	829144	550408	520673	832722	1829270	895102
GBSCOH1_1967	yybT	Membrane	113	199188	234004	164184	0	0	0	211847	199241	159239
GBSCOH1_1968	gidA	Cytoplasmic	372	1199320	1723890	1900790	237675	224240	258855	1717750	1973390	1453860
GBSCOH1_1970	mnmA	Cytoplasmic	168	733666	902945	989137	0	0	0	814824	909095	701839
GBSCOH1_1971	sdaAB	Cytoplasmic	121	3530790	3444320	2565840	142951	215834	204085	3732480	2870820	857181
GBSCOH1_1972	sdaAA	Membrane	101	2183920	2606740	2739250	0	0	0	2004330	2295750	455159
GBSCOH1_1973	-	Membrane	24	173498	322537	97828	2477410	2227360	2491600	1020420	1047710	432344
GBSCOH1_1976	ecfT	Membrane	32	195429	208424	142151	0	0	0	103264	122020	93570
GBSCOH1_1977	ecfA2	Membrane	123	506690	580502	372020	179587	180517	249884	573614	516133	348566
GBSCOH1_1978	ecfA1	Membrane	52	338519	369131	208010	152998	144035	69852	312263	280564	284438
GBSCOH1_1979	pgsA	Membrane	124	2422730	3099710	1543430	1041180	746833	360836	2062320	2030300	145090
GBSCOH1_1980	ymfH	Cytoplasmic	47	0	0	0	0	0	0	107003	165001	924154
GBSCOH1_1981	albE	Cytoplasmic	140	941272	978000	1449650	155345	100021	415673	1089180	985731	863696
GBSCOH1_1983	recF	Cytoplasmic	121	412467	590717	401953	0	0	0	832821	794481	531754
GBSCOH1_1984	glcU	Membrane	43	1827920	1844850	1261130	522920	473414	228102	1212610	1368430	302726
GBSCOH1_1985	-	Cytoplasmic	126	1188310	1121540	852531	176726	143155	157533	1173440	1128990	83186
GBSCOH1_1986	guaB	Cytoplasmic	465	7313030	11319600	10268200	2237680	3046120	2553100	9508920	12137100	10145200
GBSCOH1_1987	arcR	Cytoplasmic	55	3082520	4864640	2521950	530454	117543	310916	4273720	4087800	1108920
GBSCOH1_1988	arcR	Cytoplasmic	119	740232	699700	462284	0	0	0	631961	734686	315361
GBSCOH1_1990	arcA	Cytoplasmic	468	10068900	10684100	37054100	1164880	745811	2951980	5341150	5292360	9986650
GBSCOH1_1993	argF	Cytoplasmic	388	56890100	31124000	122957000	3734420	2913980	8873950	42163600	19230800	16687300
GBSCOH1_1994	arcD	Membrane	67	6342940	5915750	2808350	726814	958617	373642	2461070	2401570	620314
GBSCOH1_1995	arcC	Cytoplasmic	31	325578	273279	239410	0	0	0	92074	88061	52464
GBSCOH1_1996	trpS	Cytoplasmic	225	5709060	6372220	5250770	1865550	1038640	1539130	6557860	6290290	736493
GBSCOH1_1998	yfhO	Membrane	40	1489880	1611580	756812	1268160	1411330	796485	1037650	874567	432874
GBSCOH1_1999	ykpA	Cytoplasmic	429	6679430	7892620	11432400	1139220	763840	1709900	7774500	7996490	6395140
GBSCOH1_2000	-	Membrane	151	893483	1043020	785525	1793080	1565730	1428130	768803	621448	432465
GBSCOH1_2001	rlmH	Cytoplasmic	100	620099	1226070	505648	559490	418296	465398	3033070	2764380	789740
GBSCOH1_2002	htrA	Extracellular	264	3003270	3283900	1886720	3363160	2713070	1921810	3360580	3225630	2226990
GBSCOH1_2003	spo0J	Cytoplasmic	166	734713	872105	830280	879078	928805	921561	1019080	1030480	230747
