# Supplementary material for: Group B streptococcal membrane vesicles induce proinflammatory responses in neonatal meninges
Source: Infect Immun. 2026 Jun 22;94(7):e00231-26. doi: 10.1128/iai.00231-26 (PMC13367065; doi:10.1128/iai.00231-26)
Supplement: Table S2 — Differential abundance of cell surface proteins in MV-∆iagB vs MV-COH1. [file iai.00231-26-s0003.xlsx]

## Sheet: Table_S2
Protein	Name	Location	Log2FC	pVal	pAdj	Significant
GBSCOH1_1973	-	Membrane	4.51113	2.41598e-06	0.0152086	TRUE
GBSCOH1_1634	dltD	Membrane	3.71219	1.58242e-07	6.57152e-05	TRUE
GBSCOH1_0697	-	Membrane	3.49003	7.01627e-06	0.0458191	TRUE
GBSCOH1_0829	inlA	CellWall	3.28924	7.56148e-07	0.0041909	TRUE
GBSCOH1_1856	cssS	Membrane	2.91031	1.89027e-06	0.0126719	TRUE
GBSCOH1_1638	-	Membrane	2.8479	2.34245e-06	0.0149144	TRUE
GBSCOH1_0351	-	Membrane	2.79921	1.34396e-06	0.00902406	TRUE
GBSCOH1_0148	dacA	Membrane	2.45978	6.3728e-06	0.0431091	TRUE
GBSCOH1_0439	lon	Membrane	2.38042	6.42949e-06	0.0433633	TRUE
GBSCOH1_1705	-	Membrane	2.36106	4.30575e-06	0.031276	TRUE
GBSCOH1_1567	cvpA	Membrane	2.22458	7.61709e-06	0.0480357	TRUE
GBSCOH1_0231	opuCA	Membrane	-2.37317	7.08095e-06	0.0460714	TRUE
GBSCOH1_1339	frp	Membrane	-2.50708	7.14616e-06	0.0463222	TRUE
GBSCOH1_0806	acoB	Membrane	-2.74351	1.45835e-06	0.00965357	TRUE
GBSCOH1_1921	-	Membrane	3.31858	0.00291549	0.578636	FALSE
GBSCOH1_1865	-	CellWall	2.97426	0.000274721	0.344693	FALSE
GBSCOH1_1934	-	Membrane	2.85906	4.53812e-05	0.171834	FALSE
GBSCOH1_0922	-	Membrane	2.85068	0.000176918	0.306662	FALSE
GBSCOH1_1857	-	Membrane	2.80618	0.000318727	0.356662	FALSE
GBSCOH1_1742	-	Membrane	2.65537	5.23248e-05	0.183332	FALSE
GBSCOH1_1613	lppC	Membrane	2.53663	4.40591e-05	0.169612	FALSE
GBSCOH1_0232	-	Membrane	2.49542	0.000136157	0.282169	FALSE
GBSCOH1_1127	glpQ	Membrane	2.48317	8.46434e-06	0.0507329	FALSE
GBSCOH1_1930	proWX	Membrane	2.38862	1.14104e-05	0.0670111	FALSE
GBSCOH1_0371	-	CellWall	2.36315	0.00804252	0.659529	FALSE
GBSCOH1_0394	-	CellWall	2.35917	0.000171066	0.30362	FALSE
GBSCOH1_0698	-	CellWall	2.30097	0.000668784	0.420232	FALSE
GBSCOH1_0362	-	Membrane	2.29706	2.42198e-05	0.121885	FALSE
GBSCOH1_0051	-	Membrane	2.28841	2.38145e-05	0.120506	FALSE
GBSCOH1_0487	ypmS	Membrane	2.26764	2.94692e-05	0.1379	FALSE
GBSCOH1_1810	-	Membrane	2.25605	0.000126126	0.274676	FALSE
GBSCOH1_1406	-	Membrane	2.25567	2.35098e-05	0.119455	FALSE
GBSCOH1_0419	-	Membrane	2.16159	0.000437662	0.380059	FALSE
GBSCOH1_0401	-	CellWall	2.14628	0.00887767	0.66628	FALSE
GBSCOH1_1141	-	Membrane	2.14357	0.0242269	0.725443	FALSE
GBSCOH1_0580	pbpX2	Membrane	2.07403	1.48595e-05	0.0840022	FALSE
GBSCOH1_0343	-	Membrane	1.91841	0.000160977	0.298044	FALSE
GBSCOH1_0903	ciaH	Membrane	1.87816	0.00464393	0.618483	FALSE
GBSCOH1_0553	msrR	Membrane	1.87353	0.000122547	0.271822	FALSE
GBSCOH1_1740	-	Membrane	1.84241	0.000134428	0.280927	FALSE
GBSCOH1_1112	-	Membrane	1.84013	0.000533061	0.393362	FALSE
GBSCOH1_0894	bceB	Membrane	1.80612	1.67942e-05	0.0925308	FALSE
GBSCOH1_1375	nikA	CellWall	1.80265	7.76041e-05	0.224369	FALSE
GBSCOH1_0348	brpA	Membrane	1.80102	0.00199388	0.542434	FALSE
GBSCOH1_0395	-	CellWall	1.79855	0.00292845	0.579038	FALSE
GBSCOH1_0050	ptpA	Membrane	1.78742	0.0184059	0.710817	FALSE
GBSCOH1_1853	vpr	CellWall	1.76676	0.028174	0.733035	FALSE
GBSCOH1_1187	sptS	Membrane	1.76494	5.75326e-05	0.193032	FALSE
GBSCOH1_1142	lmb	Membrane	1.73988	4.19332e-05	0.165854	FALSE
GBSCOH1_0892	-	Membrane	1.6939	0.000367614	0.36755	FALSE
GBSCOH1_1220	-	Membrane	1.67817	4.13969e-05	0.164868	FALSE
GBSCOH1_0721	yojA	Membrane	1.63899	0.000280936	0.346537	FALSE
GBSCOH1_0229	opuCC	Membrane	1.63501	0.00042753	0.37843	FALSE
GBSCOH1_1232	capA	Membrane	1.59251	0.00160913	0.52052	FALSE
GBSCOH1_2000	-	Membrane	1.56415	6.64907e-05	0.207726	FALSE
GBSCOH1_0010	divIC	Membrane	1.55452	0.00230949	0.556834	FALSE
GBSCOH1_0772	rbn	Membrane	1.5543	6.67157e-05	0.208066	FALSE
GBSCOH1_0571	-	Membrane	1.51515	0.000278778	0.345903	FALSE
GBSCOH1_0978	pvaA	Membrane	1.49691	0.00126205	0.494406	FALSE
GBSCOH1_0712	-	Membrane	1.45214	0.000519595	0.391694	FALSE
GBSCOH1_0273	-	Membrane	1.44934	0.141899	0.799065	FALSE
GBSCOH1_0821	-	Membrane	1.44482	0.000282069	0.346867	FALSE
GBSCOH1_1472	covS	Membrane	1.38024	0.00173844	0.528544	FALSE
GBSCOH1_1867	pbp2A	Membrane	1.37403	0.000162835	0.299104	FALSE
GBSCOH1_1144	vpr	CellWall	1.36822	0.14722	0.800319	FALSE
GBSCOH1_0572	-	CellWall	1.33465	0.000573054	0.401081	FALSE
GBSCOH1_0758	-	Membrane	1.3127	0.0020361	0.544518	FALSE
GBSCOH1_0568	-	CellWall	1.3067	0.0351816	0.74368	FALSE
GBSCOH1_0243	-	Membrane	1.22338	0.000897983	0.455646	FALSE
GBSCOH1_0814	ybbR	Membrane	1.21146	0.0731973	0.774915	FALSE
GBSCOH1_1193	-	CellWall	1.16636	0.013107	0.691182	FALSE
GBSCOH1_1879	-	Membrane	1.15519	0.00060599	0.408051	FALSE
GBSCOH1_0188	dppA	CellWall	1.13058	0.000496939	0.388745	FALSE
GBSCOH1_0783	-	Membrane	1.12722	0.0323214	0.739688	FALSE
GBSCOH1_1072	-	Membrane	1.12457	0.0007596	0.435727	FALSE
GBSCOH1_1211	-	Membrane	1.11649	0.0681268	0.772087	FALSE
GBSCOH1_0682	-	Membrane	1.08527	0.0480919	0.757683	FALSE
GBSCOH1_1708	cdsA	Membrane	1.07385	0.006162	0.64039	FALSE
GBSCOH1_1335	nylA	CellWall	1.07197	0.012794	0.689713	FALSE
GBSCOH1_0270	pbpX	Membrane	1.05428	0.00133133	0.500265	FALSE
GBSCOH1_0570	yhcS	Membrane	1.04005	0.0038817	0.60371	FALSE
GBSCOH1_0837	-	Membrane	1.01315	0.008408	0.662588	FALSE
GBSCOH1_0520	adcA	Membrane	1.00543	0.0389978	0.748414	FALSE
GBSCOH1_1569	rnhC	Membrane	1.00502	0.0257367	0.72852	FALSE
GBSCOH1_0684	-	Membrane	1.00288	0.0026877	0.571167	FALSE
GBSCOH1_1433	livJ	Membrane	0.997532	0.00200734	0.543104	FALSE
GBSCOH1_0486	-	Membrane	0.988677	0.00285375	0.576685	FALSE
GBSCOH1_0550	spd	Membrane	0.97623	0.102402	0.787569	FALSE
GBSCOH1_0138	-	Membrane	0.974939	0.0164631	0.704565	FALSE
GBSCOH1_1757	phoR	Membrane	0.970003	0.0311846	0.737976	FALSE
GBSCOH1_1441	-	Membrane	0.96351	0.00299459	0.58106	FALSE
GBSCOH1_1736	cpdB	CellWall	0.933711	0.0654768	0.770505	FALSE
GBSCOH1_1888	-	Membrane	0.925825	0.00323605	0.587989	FALSE
GBSCOH1_1589	cydA	Membrane	0.90849	0.00994229	0.673796	FALSE
GBSCOH1_1490	-	Membrane	0.868958	0.00997284	0.673996	FALSE
GBSCOH1_1459	yckA	Membrane	0.837744	0.0225009	0.721614	FALSE
GBSCOH1_1393	-	Membrane	0.816861	0.0267366	0.730435	FALSE
GBSCOH1_1075	cpsE	Membrane	0.81155	0.00999639	0.67415	FALSE
GBSCOH1_0542	rodA	Membrane	0.776765	0.0065245	0.644616	FALSE
GBSCOH1_1454	ybhL	Membrane	0.773394	0.0363865	0.745242	FALSE
GBSCOH1_0944	-	Membrane	0.769867	0.00907942	0.66779	FALSE
GBSCOH1_1252	ltaS	Membrane	0.742294	0.0482689	0.757842	FALSE
GBSCOH1_1196	-	Membrane	0.736256	0.0114282	0.682724	FALSE
GBSCOH1_0012	-	Membrane	0.732085	0.103311	0.78789	FALSE
GBSCOH1_0383	tcsA	Membrane	0.730519	0.0837546	0.780102	FALSE
GBSCOH1_1489	plpB	Membrane	0.718128	0.363371	0.829105	FALSE
GBSCOH1_0569	-	CellWall	0.706536	0.0198918	0.715059	FALSE
GBSCOH1_1264	fhuD	Membrane	0.693729	0.0139212	0.694801	FALSE
GBSCOH1_0344	-	Membrane	0.671117	0.013607	0.693437	FALSE
GBSCOH1_1246	-	CellWall	0.666479	0.0372088	0.746271	FALSE
GBSCOH1_1324	-	CellWall	0.65907	0.0985692	0.786176	FALSE
GBSCOH1_0703	sfbA	Membrane	0.657349	0.0631792	0.769068	FALSE
GBSCOH1_0607	-	Membrane	0.646092	0.0628167	0.768835	FALSE
GBSCOH1_0256	glpD	Membrane	0.645475	0.549878	0.841652	FALSE
GBSCOH1_1534	-	CellWall	0.638486	0.143528	0.799455	FALSE
GBSCOH1_0474	-	Membrane	0.637599	0.0295849	0.735429	FALSE
GBSCOH1_0337	-	Membrane	0.631289	0.0363933	0.74525	FALSE
GBSCOH1_1998	yfhO	Membrane	0.62963	0.0527657	0.761636	FALSE
GBSCOH1_0147	-	Membrane	0.610816	0.0240731	0.725116	FALSE
GBSCOH1_0691	pbp2b	Membrane	0.597896	0.0418131	0.75155	FALSE
GBSCOH1_0507	-	Membrane	0.576458	0.0528576	0.761709	FALSE
GBSCOH1_0416	-	CellWall	0.569431	0.375768	0.830124	FALSE
GBSCOH1_1167	ybgF	Membrane	0.518195	0.136759	0.7978	FALSE
GBSCOH1_0687	ftsW	Membrane	0.51644	0.174348	0.805981	FALSE
GBSCOH1_1388	mntC	Membrane	0.513299	0.219839	0.813502	FALSE
GBSCOH1_0649	-	Membrane	0.493057	0.065725	0.770656	FALSE
GBSCOH1_1484	brnQ	Membrane	0.467879	0.0413449	0.751047	FALSE
GBSCOH1_0734	prsA	Membrane	0.465434	0.0641476	0.769681	FALSE
GBSCOH1_1213	-	Membrane	0.464558	0.0635628	0.769312	FALSE
GBSCOH1_1079	cps4A	Membrane	0.463543	0.0482153	0.757794	FALSE
GBSCOH1_0435	-	Membrane	0.45803	0.477176	0.837354	FALSE
GBSCOH1_0896	-	Membrane	0.457913	0.647896	0.846676	FALSE
GBSCOH1_1410	brnQ	Membrane	0.448684	0.116562	0.792219	FALSE
GBSCOH1_1872	-	Membrane	0.441428	0.183844	0.807724	FALSE
GBSCOH1_1334	-	CellWall	0.435854	0.439862	0.834893	FALSE
GBSCOH1_0461	divIB	CellWall	0.420482	0.0953991	0.784973	FALSE
GBSCOH1_1663	-	Membrane	0.419847	0.177159	0.806508	FALSE
GBSCOH1_0757	-	Membrane	0.395888	0.25708	0.818447	FALSE
GBSCOH1_0239	-	Membrane	0.382959	0.0995395	0.786534	FALSE
GBSCOH1_0052	-	Membrane	0.374259	0.104107	0.788168	FALSE
GBSCOH1_0281	ponA	Membrane	0.361896	0.135609	0.797509	FALSE
GBSCOH1_0911	-	Membrane	0.346185	0.323794	0.825587	FALSE
GBSCOH1_0921	-	Membrane	0.341302	0.299516	0.823192	FALSE
GBSCOH1_0033	-	Membrane	0.328609	0.705147	0.849309	FALSE
GBSCOH1_1286	-	Membrane	0.32316	0.257985	0.818557	FALSE
GBSCOH1_1292	-	Membrane	0.2915	0.293481	0.822564	FALSE
GBSCOH1_1415	-	Membrane	0.28835	0.202378	0.810847	FALSE
GBSCOH1_0976	-	Membrane	0.286824	0.303782	0.823628	FALSE
GBSCOH1_0794	endA	Membrane	0.284667	0.352184	0.828153	FALSE
GBSCOH1_0174	-	Membrane	0.27522	0.332884	0.826434	FALSE
GBSCOH1_1933	ypaA	Membrane	0.260355	0.736491	0.850677	FALSE
GBSCOH1_1707	rseP	Membrane	0.211954	0.367347	0.829436	FALSE
GBSCOH1_1014	potD	Membrane	0.199058	0.390947	0.831325	FALSE
GBSCOH1_1463	mltG	Membrane	0.191049	0.404345	0.832346	FALSE
GBSCOH1_1483	sstT	Membrane	0.1896	0.469743	0.836879	FALSE
GBSCOH1_1326	-	Membrane	0.162467	0.669109	0.847674	FALSE
GBSCOH1_0133	hflC	Membrane	0.159216	0.641289	0.846359	FALSE
GBSCOH1_0838	-	Membrane	0.153576	0.510783	0.839414	FALSE
GBSCOH1_0300	prkC	Membrane	0.153085	0.599089	0.844267	FALSE
GBSCOH1_0257	glpF	Membrane	0.143024	0.696264	0.848913	FALSE
GBSCOH1_1639	-	Membrane	0.142607	0.551662	0.841751	FALSE
GBSCOH1_1277	-	Membrane	0.106856	0.796706	0.853181	FALSE
GBSCOH1_1869	tcaA	Membrane	0.0947853	0.665001	0.847483	FALSE
GBSCOH1_1132	norM	Membrane	0.0889891	0.722546	0.850074	FALSE
GBSCOH1_1554	-	Membrane	0.0866723	0.825746	0.854338	FALSE
GBSCOH1_0443	-	Membrane	0.0831998	0.729822	0.85039	FALSE
GBSCOH1_1802	-	CellWall	0.0397308	0.972384	0.859801	FALSE
GBSCOH1_0161	pbp1B	Membrane	0.0310499	0.933616	0.858409	FALSE
GBSCOH1_1911	cadD	Membrane	0.0106045	0.975341	0.859906	FALSE
GBSCOH1_0116	rbsB	Membrane	0.00496754	0.982811	0.86017	FALSE
GBSCOH1_0644	peb1A	Membrane	-0.0192561	0.983291	0.860187	FALSE
GBSCOH1_0933	yciB	Membrane	-0.0272698	0.898328	0.857112	FALSE
GBSCOH1_1825	-	Membrane	-0.0322541	0.890191	0.856809	FALSE
GBSCOH1_0150	oppB	Membrane	-0.057395	0.84877	0.855236	FALSE
GBSCOH1_1319	dtpT	Membrane	-0.0671963	0.818689	0.85406	FALSE
GBSCOH1_1905	ypjC	Membrane	-0.06954	0.758772	0.851621	FALSE
GBSCOH1_0094	yodJ	Membrane	-0.086203	0.765818	0.851915	FALSE
GBSCOH1_1261	ytgP	Membrane	-0.0870896	0.764181	0.851847	FALSE
GBSCOH1_0799	-	Membrane	-0.0944414	0.704142	0.849265	FALSE
GBSCOH1_1843	-	Membrane	-0.102843	0.805531	0.853536	FALSE
GBSCOH1_1570	spi	CellWall	-0.107683	0.664211	0.847446	FALSE
GBSCOH1_0843	sipC	Membrane	-0.110118	0.71366	0.849686	FALSE
GBSCOH1_0137	-	Membrane	-0.139707	0.496016	0.838526	FALSE
GBSCOH1_1851	azlD	Membrane	-0.153747	0.632621	0.84594	FALSE
GBSCOH1_0377	bioY	Membrane	-0.158656	0.520403	0.83998	FALSE
GBSCOH1_1475	htpX	Membrane	-0.173546	0.644559	0.846516	FALSE
GBSCOH1_1842	-	Membrane	-0.182557	0.576416	0.843088	FALSE
GBSCOH1_1572	-	Membrane	-0.193657	0.561488	0.842288	FALSE
GBSCOH1_0989	-	Membrane	-0.194362	0.663514	0.847413	FALSE
GBSCOH1_1636	dltB	Membrane	-0.195891	0.450997	0.835648	FALSE
GBSCOH1_0274	yxeN	Membrane	-0.206561	0.448807	0.835501	FALSE
GBSCOH1_0664	lgt	Membrane	-0.243512	0.403837	0.832308	FALSE
GBSCOH1_1390	psaA	Membrane	-0.246003	0.299243	0.823164	FALSE
GBSCOH1_1100	-	Membrane	-0.250342	0.41008	0.832772	FALSE
GBSCOH1_1008	-	Membrane	-0.268166	0.361582	0.828955	FALSE
GBSCOH1_1644	busAB	Membrane	-0.272397	0.209534	0.811965	FALSE
GBSCOH1_0504	ftsX	Membrane	-0.278191	0.220893	0.813655	FALSE
GBSCOH1_0397	-	Membrane	-0.28323	0.240546	0.816358	FALSE
GBSCOH1_0513	-	Membrane	-0.314578	0.311015	0.824351	FALSE
GBSCOH1_1931	mprF	Membrane	-0.323038	0.368554	0.829536	FALSE
GBSCOH1_0707	plsC	Membrane	-0.324475	0.218397	0.813292	FALSE
GBSCOH1_1579	gla	Membrane	-0.335281	0.15315	0.801656	FALSE
GBSCOH1_1227	lspA	Membrane	-0.34211	0.341204	0.827188	FALSE
GBSCOH1_1122	pulA2	CellWall	-0.349772	0.335306	0.826655	FALSE
GBSCOH1_0729	-	Membrane	-0.359844	0.172864	0.805699	FALSE
GBSCOH1_1687	-	Membrane	-0.360023	0.193103	0.809327	FALSE
GBSCOH1_1280	-	CellWall	-0.370301	0.453969	0.835847	FALSE
GBSCOH1_0926	yclQ	Membrane	-0.377581	0.446035	0.835314	FALSE
GBSCOH1_0536	vex3	Membrane	-0.38792	0.0875182	0.781762	FALSE
GBSCOH1_1476	lemA	Membrane	-0.388126	0.238202	0.816049	FALSE
GBSCOH1_0109	ybcH	Membrane	-0.390519	0.118916	0.792927	FALSE
GBSCOH1_0855	mglC	Membrane	-0.405111	0.112381	0.79092	FALSE
GBSCOH1_1221	salX	Membrane	-0.439336	0.0978307	0.7859	FALSE
GBSCOH1_1345	-	Membrane	-0.443412	0.23979	0.816259	FALSE
GBSCOH1_1386	ftsK	Membrane	-0.448259	0.172853	0.805696	FALSE
GBSCOH1_0863	napA	Membrane	-0.448927	0.137851	0.798073	FALSE
GBSCOH1_0149	oppA	CellWall	-0.451548	0.05645	0.764458	FALSE
GBSCOH1_0836	ydjZ	Membrane	-0.457787	0.0777639	0.777264	FALSE
GBSCOH1_1439	-	Membrane	-0.464098	0.116199	0.792109	FALSE
GBSCOH1_1033	-	Membrane	-0.467309	0.0609868	0.767635	FALSE
GBSCOH1_0889	metQ	Membrane	-0.480942	0.0421973	0.751958	FALSE
GBSCOH1_0856	yufQ	Membrane	-0.483205	0.126327	0.79505	FALSE
GBSCOH1_1342	cycA	Membrane	-0.488532	0.0618626	0.768215	FALSE
GBSCOH1_0860	srtA	Membrane	-0.489631	0.0948578	0.784763	FALSE
GBSCOH1_0909	pstA	Membrane	-0.495991	0.127718	0.795432	FALSE
GBSCOH1_1977	ecfA2	Membrane	-0.50555	0.104644	0.788355	FALSE
GBSCOH1_1710	-	Membrane	-0.514531	0.122013	0.793833	FALSE
GBSCOH1_0078	secY	Membrane	-0.51715	0.0896321	0.782657	FALSE
GBSCOH1_1294	ycbB	Membrane	-0.52177	0.042671	0.752454	FALSE
GBSCOH1_1013	eriC	Membrane	-0.53084	0.117166	0.792403	FALSE
GBSCOH1_1259	ebsA	Membrane	-0.536559	0.0920718	0.783658	FALSE
GBSCOH1_1327	glnP	Membrane	-0.537903	0.10025	0.786794	FALSE
GBSCOH1_1198	msbA_1	Membrane	-0.538829	0.0483847	0.757945	FALSE
GBSCOH1_1460	yckB	Membrane	-0.546692	0.0256982	0.728444	FALSE
GBSCOH1_0665	ytxG	Membrane	-0.560519	0.0643821	0.769828	FALSE
GBSCOH1_1118	miaA	Membrane	-0.577317	0.0627289	0.768778	FALSE
GBSCOH1_1666	pfoR	Membrane	-0.588377	0.164668	0.804086	FALSE
GBSCOH1_1077	capA	Membrane	-0.591554	0.0522333	0.761208	FALSE
GBSCOH1_0774	ccl	Membrane	-0.595555	0.0781553	0.777457	FALSE
GBSCOH1_1197	lmrA	Membrane	-0.596639	0.0853755	0.780828	FALSE
GBSCOH1_0614	endA	Membrane	-0.610795	0.25138	0.817745	FALSE
GBSCOH1_1978	ecfA1	Membrane	-0.612886	0.0644916	0.769896	FALSE
GBSCOH1_1588	cydB	Membrane	-0.614621	0.0852901	0.78079	FALSE
GBSCOH1_1878	-	Membrane	-0.621069	0.0495529	0.758968	FALSE
GBSCOH1_0893	-	Membrane	-0.633803	0.104733	0.788385	FALSE
GBSCOH1_1316	malX	Membrane	-0.65718	0.349795	0.827946	FALSE
GBSCOH1_0475	glnQ	Membrane	-0.670835	0.021389	0.718945	FALSE
GBSCOH1_0141	tagO	Membrane	-0.675001	0.103421	0.787928	FALSE
GBSCOH1_0503	ftsE	Membrane	-0.688699	0.0367307	0.745676	FALSE
GBSCOH1_1642	-	Membrane	-0.710261	0.0371511	0.746199	FALSE
GBSCOH1_1593	yaaK	Membrane	-0.712141	0.0533376	0.76209	FALSE
GBSCOH1_1487	metN	Membrane	-0.713534	0.0181661	0.710092	FALSE
GBSCOH1_0974	-	Membrane	-0.720171	0.140693	0.798773	FALSE
GBSCOH1_0591	cylB	Membrane	-0.720796	0.0224875	0.721583	FALSE
GBSCOH1_0139	uppP	Membrane	-0.754102	0.00857127	0.663901	FALSE
GBSCOH1_0192	-	Membrane	-0.75617	0.00862844	0.664353	FALSE
GBSCOH1_0345	-	Membrane	-0.757701	0.0997193	0.7866	FALSE
GBSCOH1_1274	pgpB1	Membrane	-0.758181	0.0124475	0.688033	FALSE
GBSCOH1_0151	oppC	Membrane	-0.768973	0.0370941	0.746129	FALSE
GBSCOH1_0152	oppD	Membrane	-0.772537	0.0151979	0.699965	FALSE
GBSCOH1_1281	lepB	CellWall	-0.780076	0.00961701	0.671613	FALSE
GBSCOH1_0910	pstC	Membrane	-0.789372	0.0202641	0.716059	FALSE
GBSCOH1_0785	atpF	Membrane	-0.792612	0.0279787	0.732692	FALSE
GBSCOH1_0263	-	Membrane	-0.817346	0.0338086	0.741816	FALSE
GBSCOH1_1877	cmpC	Membrane	-0.837871	0.0303926	0.736736	FALSE
GBSCOH1_1301	-	Membrane	-0.843249	0.0653463	0.770425	FALSE
GBSCOH1_0590	cylA	Membrane	-0.858225	0.0173751	0.70761	FALSE
GBSCOH1_1440	trkA	Membrane	-0.878741	0.00469737	0.619402	FALSE
GBSCOH1_0641	-	Membrane	-0.888279	0.0204518	0.716555	FALSE
GBSCOH1_0153	oppF	Membrane	-0.8889	0.00825386	0.661319	FALSE
GBSCOH1_0213	rplM	Membrane	-0.902325	0.246364	0.817111	FALSE
GBSCOH1_0015	ftsH	Membrane	-0.911324	0.014247	0.696174	FALSE
GBSCOH1_1677	-	Membrane	-0.91982	0.0153428	0.700516	FALSE
GBSCOH1_0853	tcsA	Membrane	-0.930184	0.015671	0.70174	FALSE
GBSCOH1_0353	ecsB	Membrane	-0.957698	0.00820785	0.660934	FALSE
GBSCOH1_0617	ybbM	Membrane	-0.965265	0.00263888	0.569463	FALSE
GBSCOH1_0497	pacL	Membrane	-0.966242	0.00789293	0.658225	FALSE
GBSCOH1_1557	-	Membrane	-0.969287	0.0189858	0.712523	FALSE
GBSCOH1_1279	-	CellWall	-0.985111	0.0723327	0.77445	FALSE
GBSCOH1_0846	yecS_2	Membrane	-0.989999	0.0128008	0.689746	FALSE
GBSCOH1_0275	tcyN	Membrane	-1.00412	0.0014829	0.511889	FALSE
GBSCOH1_0340	manM	Membrane	-1.00525	0.0294177	0.735153	FALSE
GBSCOH1_0301	yvqF	Membrane	-1.01008	0.0114205	0.682682	FALSE
GBSCOH1_1045	-	Membrane	-1.03146	0.00346404	0.59396	FALSE
GBSCOH1_1979	pgsA	Membrane	-1.04312	0.0159905	0.702901	FALSE
GBSCOH1_0545	ezrA	Membrane	-1.04606	0.00384945	0.603005	FALSE
GBSCOH1_0339	manN	Membrane	-1.05472	0.00711638	0.650911	FALSE
GBSCOH1_0373	-	Membrane	-1.05538	0.0131543	0.691399	FALSE
GBSCOH1_1071	-	Membrane	-1.05552	0.00190771	0.538005	FALSE
GBSCOH1_0059	rplD	Membrane	-1.10653	0.0597798	0.766819	FALSE
GBSCOH1_0460	murG	Membrane	-1.11207	0.000837467	0.447407	FALSE
GBSCOH1_1285	cps1C	Membrane	-1.12008	0.0222719	0.721078	FALSE
GBSCOH1_1095	-	Membrane	-1.12058	0.102784	0.787704	FALSE
GBSCOH1_0813	dacA	Membrane	-1.14196	0.000999295	0.468082	FALSE
GBSCOH1_1503	glpF	Membrane	-1.15363	0.00088681	0.454174	FALSE
GBSCOH1_0556	aphA	Membrane	-1.1624	0.134554	0.79724	FALSE
GBSCOH1_0847	glnQ	Membrane	-1.23805	0.000710227	0.427583	FALSE
GBSCOH1_1171	engB	Membrane	-1.24364	0.00202742	0.544094	FALSE
GBSCOH1_1581	-	Membrane	-1.24966	0.00616792	0.640461	FALSE
GBSCOH1_0456	yqhL	Membrane	-1.25102	0.0118442	0.684961	FALSE
GBSCOH1_1076	cpsD	Membrane	-1.27639	0.000459505	0.383433	FALSE
GBSCOH1_0907	pstB1	Membrane	-1.29873	0.000219318	0.325322	FALSE
GBSCOH1_0828	lepA	Membrane	-1.30329	0.00459439	0.617619	FALSE
GBSCOH1_0854	mglA	Membrane	-1.31627	0.000433735	0.379434	FALSE
GBSCOH1_1468	der	Membrane	-1.32176	0.00137348	0.503652	FALSE
GBSCOH1_0594	fabF-1	Membrane	-1.3294	0.0323359	0.739709	FALSE
GBSCOH1_1984	glcU	Membrane	-1.33193	0.00153549	0.51559	FALSE
GBSCOH1_1288	-	Membrane	-1.33339	0.000409255	0.375349	FALSE
GBSCOH1_1558	corA	Membrane	-1.3475	0.00354881	0.596055	FALSE
GBSCOH1_1207	fruA	Membrane	-1.35204	0.00627849	0.641782	FALSE
GBSCOH1_1070	cpsJ	Membrane	-1.37216	0.000319194	0.356777	FALSE
GBSCOH1_0908	pstB2	Membrane	-1.38837	0.000177113	0.306761	FALSE
GBSCOH1_0271	mraY	Membrane	-1.43173	0.000741597	0.43283	FALSE
GBSCOH1_0789	atpD	Membrane	-1.45267	0.000195199	0.315368	FALSE
GBSCOH1_0725	-	Membrane	-1.46883	0.00246828	0.563184	FALSE
GBSCOH1_0136	glnQ	Membrane	-1.48764	8.66051e-05	0.236071	FALSE
GBSCOH1_0662	-	Membrane	-1.49494	0.000443007	0.380898	FALSE
GBSCOH1_1251	ywbD	Membrane	-1.50391	0.00536917	0.629932	FALSE
GBSCOH1_1058	ilvE	Membrane	-1.51482	0.000211281	0.322176	FALSE
GBSCOH1_0262	ecsA_2	Membrane	-1.51542	0.000197198	0.316255	FALSE
GBSCOH1_1328	glnQ	Membrane	-1.52774	0.000850519	0.449241	FALSE
GBSCOH1_1458	yidC	Membrane	-1.56512	0.000413593	0.376097	FALSE
GBSCOH1_1763	pstS	Membrane	-1.65355	0.000642868	0.415368	FALSE
GBSCOH1_0178	-	Membrane	-1.66269	0.000105973	0.257135	FALSE
GBSCOH1_1467	snf	Membrane	-1.74424	0.0012873	0.496585	FALSE
GBSCOH1_1263	fhuC	Membrane	-1.74688	0.000382116	0.3704	FALSE
GBSCOH1_1901	mutS	Membrane	-1.79986	0.00470164	0.619475	FALSE
GBSCOH1_1645	opuAA	Membrane	-1.81619	4.5755e-05	0.172447	FALSE
GBSCOH1_0645	glnQ	Membrane	-1.84257	3.24226e-05	0.145626	FALSE
GBSCOH1_1590	yumB	Membrane	-1.84815	0.000268873	0.342906	FALSE
GBSCOH1_1718	msmK	Membrane	-1.8873	5.08181e-05	0.180991	FALSE
GBSCOH1_1357	era	Membrane	-1.92122	0.000519526	0.391686	FALSE
GBSCOH1_1098	alsS	Membrane	-1.94034	0.00187021	0.536001	FALSE
GBSCOH1_0329	fabF	Membrane	-1.95816	0.00192567	0.538949	FALSE
GBSCOH1_0901	ffh	Membrane	-1.96933	2.99847e-05	0.139309	FALSE
GBSCOH1_1017	potA	Membrane	-1.98781	0.000100901	0.25208	FALSE
GBSCOH1_1389	sitB	Membrane	-2.02788	0.00011915	0.269016	FALSE
GBSCOH1_1287	-	Membrane	-2.10279	9.56104e-06	0.0563723	FALSE
GBSCOH1_1681	ahpF	Membrane	-2.13416	0.000545076	0.394801	FALSE
GBSCOH1_0812	murE2	Membrane	-2.13422	1.44068e-05	0.0819659	FALSE
GBSCOH1_1994	arcD	Membrane	-2.14065	0.000364073	0.36683	FALSE
GBSCOH1_1176	mvaS	Membrane	-2.26391	0.000429976	0.378828	FALSE
GBSCOH1_0457	typA	Membrane	-2.28639	0.00305463	0.582847	FALSE
GBSCOH1_0463	ftsZ	Membrane	-2.32929	0.000218576	0.325038	FALSE
GBSCOH1_0061	rplB	Membrane	-2.4104	0.00456272	0.617061	FALSE
GBSCOH1_1040	-	Membrane	-2.48021	8.26662e-06	0.0501436	FALSE
GBSCOH1_0744	nrdE	Membrane	-2.52849	9.78708e-05	0.248916	FALSE
