# Supplementary material for: Group B streptococcal membrane vesicles induce proinflammatory responses in neonatal meninges
Source: Infect Immun. 2026 Jun 22;94(7):e00231-26. doi: 10.1128/iai.00231-26 (PMC13367065; doi:10.1128/iai.00231-26)
Supplement: Table S3 — Differential abundance of cell surface proteins in MV-∆mprF vs MV-COH1. [file iai.00231-26-s0004.xlsx]

## Sheet: Table_S3
Protein	Name	Location	L2FC	pVal	pAdj	significant
GBSCOH1_1787	yddB	Membrane	-0.354	0.453059	1	FALSE
GBSCOH1_1257	-	Membrane	0.5	0.317013	1	FALSE
GBSCOH1_0003	-	Membrane	-0.243	0.628226	1	FALSE
GBSCOH1_0701	-	Membrane	-0.571	0.371049	1	FALSE
GBSCOH1_0432	corA	Membrane	0.698	0.0394829	1	FALSE
GBSCOH1_1051	agcS	Membrane	1.05	0.0154829	1	FALSE
GBSCOH1_1750	-	Membrane	1.05	0.0235916	1	FALSE
GBSCOH1_1817	mntH	Membrane	0.112	0.826853	1	FALSE
GBSCOH1_1356	-	Membrane	-0.384	0.342342	1	FALSE
GBSCOH1_0190	-	Membrane	-0.398	0.282183	1	FALSE
GBSCOH1_0945	essC	Membrane	0.334	0.41482	1	FALSE
GBSCOH1_0615	dedA	Membrane	-0.421	0.252868	1	FALSE
GBSCOH1_1517	-	Membrane	0.0212	0.943618	1	FALSE
GBSCOH1_1068	-	Membrane	0.147	0.64523	1	FALSE
GBSCOH1_0293	-	Membrane	0.28	0.286386	1	FALSE
GBSCOH1_0534	vex1	Membrane	0.224	0.424208	1	FALSE
GBSCOH1_1906	-	Membrane	0.301	0.286559	1	FALSE
GBSCOH1_0173	-	Membrane	-0.341	0.285479	1	FALSE
GBSCOH1_1586	cydD	Membrane	0.505	0.268064	1	FALSE
GBSCOH1_0193	treP	Membrane	-0.107	0.696222	1	FALSE
GBSCOH1_0642	-	Membrane	0.0114	0.976884	1	FALSE
GBSCOH1_0977	yfiB1	Membrane	0.509	0.191087	1	FALSE
GBSCOH1_0621	pfoSR	Membrane	-0.62	0.0969943	1	FALSE
GBSCOH1_1802	-	CellWall	-0.347	0.753639	1	FALSE
GBSCOH1_0946	essB	Membrane	-0.332	0.416271	1	FALSE
GBSCOH1_1554	-	Membrane	0.439	0.296101	1	FALSE
GBSCOH1_1341	rfaG	Membrane	0.456	0.258305	1	FALSE
GBSCOH1_0823	cas1	Membrane	0.384	0.212586	1	FALSE
GBSCOH1_0922	-	Membrane	1.07	0.0457766	1	FALSE
GBSCOH1_1856	cssS	Membrane	0.62	0.0289683	1	FALSE
GBSCOH1_1348	-	Membrane	1.52	0.0132201	1	FALSE
GBSCOH1_1388	mntC	Membrane	0.051	0.935344	1	FALSE
GBSCOH1_0647	vicK	Membrane	0.696	0.186513	1	FALSE
GBSCOH1_1923	-	Membrane	0.227	0.371214	1	FALSE
GBSCOH1_1973	-	Membrane	2.73	0.000188701	1	FALSE
GBSCOH1_1702	-	Membrane	0.432	0.22532	1	FALSE
GBSCOH1_1843	-	Membrane	-0.508	0.178139	1	FALSE
GBSCOH1_1132	norM	Membrane	-0.269	0.376938	1	FALSE
GBSCOH1_1190	lmrA2	Membrane	-0.11	0.617932	1	FALSE
GBSCOH1_1757	phoR	Membrane	0.49	0.0783859	1	FALSE
GBSCOH1_1414	-	Membrane	0.769	0.147118	1	FALSE
GBSCOH1_1976	ecfT	Membrane	-0.168	0.605435	1	FALSE
GBSCOH1_1967	yybT	Membrane	0.534	0.105421	1	FALSE
GBSCOH1_1638	-	Membrane	0.34	0.199777	1	FALSE
GBSCOH1_1451	-	Membrane	0.704	0.160426	1	FALSE
GBSCOH1_0302	vraS	Membrane	-0.594	0.21624	1	FALSE
GBSCOH1_1851	azlD	Membrane	-0.923	0.216016	1	FALSE
GBSCOH1_0833	pacL	Membrane	0.247	0.495443	1	FALSE
GBSCOH1_1245	secY2	Membrane	-0.0166	0.949014	1	FALSE
GBSCOH1_0364	copA	Membrane	0.177	0.547102	1	FALSE
GBSCOH1_0444	mdlA	Membrane	0.0783	0.747889	1	FALSE
GBSCOH1_1541	scrA	Membrane	0.00757	0.981691	1	FALSE
GBSCOH1_1141	-	Membrane	1.55	0.137552	1	FALSE
GBSCOH1_0976	-	Membrane	0.531	0.168206	1	FALSE
GBSCOH1_1191	lmrA1	Membrane	0.559	0.130832	1	FALSE
GBSCOH1_1587	cydC	Membrane	-0.418	0.104327	1	FALSE
GBSCOH1_1240	gtf1	Membrane	0.54	0.129622	1	FALSE
GBSCOH1_1737	nrdI	Membrane	0.171	0.586317	1	FALSE
GBSCOH1_0192	-	Membrane	0.825	0.0152286	1	FALSE
GBSCOH1_0010	divIC	Membrane	2.09	0.0620705	1	FALSE
GBSCOH1_0915	spxA	Membrane	1.13	0.00385374	1	FALSE
GBSCOH1_0903	ciaH	Membrane	0.919	0.00565376	1	FALSE
GBSCOH1_0371	-	CellWall	-0.258	0.737746	1	FALSE
GBSCOH1_1589	cydA	Membrane	0.649	0.0878514	1	FALSE
GBSCOH1_0105	ykuT	Membrane	-0.198	0.725457	1	FALSE
GBSCOH1_1197	lmrA	Membrane	0.269	0.383779	1	FALSE
GBSCOH1_0387	yidC	Membrane	1	0.0387608	1	FALSE
GBSCOH1_0536	vex3	Membrane	-0.429	0.164876	1	FALSE
GBSCOH1_0995	kup	Membrane	-0.0835	0.809835	1	FALSE
GBSCOH1_0445	mdlB	Membrane	0.0634	0.819729	1	FALSE
GBSCOH1_1801	-	CellWall	-1.22	0.0653576	1	FALSE
GBSCOH1_1312	glpT	Membrane	-0.0785	0.759097	1	FALSE
GBSCOH1_1819	-	Membrane	0.288	0.263045	1	FALSE
GBSCOH1_0321	yhfA	Membrane	0.14	0.586702	1	FALSE
GBSCOH1_1446	xerD	Membrane	0.778	0.220566	1	FALSE
GBSCOH1_0893	-	Membrane	1.42	0.00252989	1	FALSE
GBSCOH1_1749	-	Membrane	0.302	0.378807	1	FALSE
GBSCOH1_1523	-	Membrane	1.15	0.00233107	1	FALSE
GBSCOH1_1978	ecfA1	Membrane	0.577	0.15154	1	FALSE
GBSCOH1_1662	sgaT	Membrane	-0.835	0.032231	1	FALSE
GBSCOH1_1317	malF	Membrane	-0.434	0.333336	1	FALSE
GBSCOH1_1934	-	Membrane	0.613	0.148122	1	FALSE
GBSCOH1_1455	-	Membrane	0.549	0.164917	1	FALSE
GBSCOH1_0245	-	Membrane	0.63	0.117854	1	FALSE
GBSCOH1_1406	-	Membrane	-0.1	0.789116	1	FALSE
GBSCOH1_1061	plsY	Membrane	0.269	0.52184	1	FALSE
GBSCOH1_0118	rbsA	Membrane	0.0635	0.839658	1	FALSE
GBSCOH1_0799	-	Membrane	-0.514	0.0540853	1	FALSE
GBSCOH1_1016	potB	Membrane	0.372	0.251342	1	FALSE
GBSCOH1_0963	-	Membrane	0.376	0.216785	1	FALSE
GBSCOH1_0191	dppD	Membrane	0.666	0.0318358	1	FALSE
GBSCOH1_1929	proV	Membrane	-0.136	0.6451	1	FALSE
GBSCOH1_1459	yckA	Membrane	-0.0949	0.826822	1	FALSE
GBSCOH1_0507	-	Membrane	0.605	0.0698077	1	FALSE
GBSCOH1_1093	-	Membrane	0.295	0.258846	1	FALSE
GBSCOH1_0301	yvqF	Membrane	0.753	0.128132	1	FALSE
GBSCOH1_0397	-	Membrane	0.317	0.249317	1	FALSE
GBSCOH1_0353	ecsB	Membrane	-0.404	0.320863	1	FALSE
GBSCOH1_1013	eriC	Membrane	-0.261	0.25045	1	FALSE
GBSCOH1_0607	-	Membrane	-0.555	0.13175	1	FALSE
GBSCOH1_0989	-	Membrane	-1.18	0.287832	1	FALSE
GBSCOH1_1326	-	Membrane	-0.809	0.292107	1	FALSE
GBSCOH1_0535	vex2	Membrane	1.08	0.00178965	1	FALSE
GBSCOH1_0802	corA	Membrane	-0.152	0.74708	1	FALSE
GBSCOH1_0894	bceB	Membrane	0.353	0.303094	1	FALSE
GBSCOH1_1475	htpX	Membrane	-0.123	0.598946	1	FALSE
GBSCOH1_0474	-	Membrane	0.0188	0.946988	1	FALSE
GBSCOH1_0345	-	Membrane	0.269	0.380042	1	FALSE
GBSCOH1_1842	-	Membrane	-0.103	0.833344	1	FALSE
GBSCOH1_0395	-	CellWall	1.09	0.164612	1	FALSE
GBSCOH1_1213	-	Membrane	-0.418	0.13059	1	FALSE
GBSCOH1_1642	-	Membrane	0.27	0.367131	1	FALSE
GBSCOH1_1472	covS	Membrane	0.159	0.607999	1	FALSE
GBSCOH1_0475	glnQ	Membrane	0.348	0.196184	1	FALSE
GBSCOH1_1861	-	Membrane	0.733	0.140224	1	FALSE
GBSCOH1_1977	ecfA2	Membrane	0.569	0.0532903	1	FALSE
GBSCOH1_0244	ybhF_2	Membrane	-0.000546	0.998039	1	FALSE
GBSCOH1_1481	ykoD	Membrane	0.536	0.197323	1	FALSE
GBSCOH1_0896	-	Membrane	-1.25	0.194815	1	FALSE
GBSCOH1_1639	-	Membrane	0.848	0.0253245	1	FALSE
GBSCOH1_0649	-	Membrane	0.206	0.554498	1	FALSE
GBSCOH1_1865	-	CellWall	0.844	0.110429	1	FALSE
GBSCOH1_1198	msbA_1	Membrane	0.173	0.566905	1	FALSE
GBSCOH1_1050	pyrP	Membrane	-0.43	0.0925793	1	FALSE
GBSCOH1_0813	dacA	Membrane	0.383	0.164958	1	FALSE
GBSCOH1_0178	-	Membrane	0.242	0.426588	1	FALSE
GBSCOH1_1379	norB	Membrane	0.0176	0.962064	1	FALSE
GBSCOH1_0291	desK	Membrane	-0.642	0.210265	1	FALSE
GBSCOH1_1285	cps1C	Membrane	-0.113	0.777307	1	FALSE
GBSCOH1_0594	fabF-1	Membrane	1.37	0.0444833	1	FALSE
GBSCOH1_0117	-	Membrane	-0.738	0.0990243	1	FALSE
GBSCOH1_0443	-	Membrane	-0.551	0.128415	1	FALSE
GBSCOH1_1687	-	Membrane	-0.525	0.296573	1	FALSE
GBSCOH1_1930	proWX	Membrane	0.481	0.106599	1	FALSE
GBSCOH1_0698	-	CellWall	0.619	0.335276	1	FALSE
GBSCOH1_0373	-	Membrane	-0.225	0.536552	1	FALSE
GBSCOH1_1503	glpF	Membrane	-0.381	0.239212	1	FALSE
GBSCOH1_1663	-	Membrane	0.511	0.139394	1	FALSE
GBSCOH1_1927	ycbA	Membrane	-0.128	0.796091	1	FALSE
GBSCOH1_1756	ptsG	Membrane	-0.725	0.048927	1	FALSE
GBSCOH1_1392	mtnN	Membrane	0.0358	0.9071	1	FALSE
GBSCOH1_0055	thrC	Membrane	0.185	0.571063	1	FALSE
GBSCOH1_1071	-	Membrane	0.278	0.340791	1	FALSE
GBSCOH1_0230	opuCB	Membrane	-0.4	0.353337	1	FALSE
GBSCOH1_0591	cylB	Membrane	-0.404	0.401965	1	FALSE
GBSCOH1_0157	adcC	Membrane	0.245	0.310826	1	FALSE
GBSCOH1_1467	snf	Membrane	0.952	0.0360357	1	FALSE
GBSCOH1_1167	ybgF	Membrane	-0.712	0.318597	1	FALSE
GBSCOH1_0046	-	Membrane	-0.783	0.0905279	1	FALSE
GBSCOH1_0654	ftsY	Membrane	0.943	0.0870515	1	FALSE
GBSCOH1_1070	cpsJ	Membrane	-0.0863	0.679627	1	FALSE
GBSCOH1_1393	-	Membrane	-0.89	0.252748	1	FALSE
GBSCOH1_0150	oppB	Membrane	-0.164	0.541815	1	FALSE
GBSCOH1_0051	-	Membrane	1.13	0.0212805	1	FALSE
GBSCOH1_1666	pfoR	Membrane	0.55	0.257327	1	FALSE
GBSCOH1_1888	-	Membrane	0.274	0.412547	1	FALSE
GBSCOH1_0139	uppP	Membrane	-0.884	0.247238	1	FALSE
GBSCOH1_1441	-	Membrane	0.227	0.300735	1	FALSE
GBSCOH1_0910	pstC	Membrane	-0.593	0.460852	1	FALSE
GBSCOH1_1905	ypjC	Membrane	-0.136	0.568759	1	FALSE
GBSCOH1_1375	nikA	CellWall	0.513	0.111531	1	FALSE
GBSCOH1_1261	ytgP	Membrane	-0.449	0.468904	1	FALSE
GBSCOH1_1270	hlyX	Membrane	-0.207	0.46117	1	FALSE
GBSCOH1_1386	ftsK	Membrane	0.374	0.144458	1	FALSE
GBSCOH1_1670	-	Membrane	-0.11	0.836381	1	FALSE
GBSCOH1_2000	-	Membrane	-0.0114	0.963814	1	FALSE
GBSCOH1_0892	-	Membrane	-0.937	0.00911691	1	FALSE
GBSCOH1_1119	-	Membrane	0.87	0.0137086	1	FALSE
GBSCOH1_1484	brnQ	Membrane	-0.536	0.0512874	1	FALSE
GBSCOH1_1100	-	Membrane	-0.185	0.615646	1	FALSE
GBSCOH1_0721	yojA	Membrane	-1.32	0.186578	1	FALSE
GBSCOH1_1251	ywbD	Membrane	0.793	0.0221953	1	FALSE
GBSCOH1_0239	-	Membrane	0.461	0.24983	1	FALSE
GBSCOH1_1636	dltB	Membrane	-0.542	0.38872	1	FALSE
GBSCOH1_0772	rbn	Membrane	0.159	0.566715	1	FALSE
GBSCOH1_0257	glpF	Membrane	-0.175	0.682177	1	FALSE
GBSCOH1_0707	plsC	Membrane	-0.429	0.27702	1	FALSE
GBSCOH1_1286	-	Membrane	0.776	0.0505403	1	FALSE
GBSCOH1_0673	ribD	Membrane	0.695	0.0324473	1	FALSE
GBSCOH1_1895	cinA	Membrane	0.556	0.184816	1	FALSE
GBSCOH1_0725	-	Membrane	-0.623	0.116803	1	FALSE
GBSCOH1_0921	-	Membrane	-0.115	0.631355	1	FALSE
GBSCOH1_0570	yhcS	Membrane	-1.35	0.00256725	1	FALSE
GBSCOH1_1410	brnQ	Membrane	-0.276	0.420937	1	FALSE
GBSCOH1_0271	mraY	Membrane	0.503	0.318763	1	FALSE
GBSCOH1_0452	nth	Membrane	0.155	0.749543	1	FALSE
GBSCOH1_1558	corA	Membrane	-0.268	0.462124	1	FALSE
GBSCOH1_0141	tagO	Membrane	-0.577	0.460952	1	FALSE
GBSCOH1_1569	rnhC	Membrane	1.42	0.00798894	1	FALSE
GBSCOH1_0486	-	Membrane	-0.431	0.278825	1	FALSE
GBSCOH1_0909	pstA	Membrane	0.145	0.585322	1	FALSE
GBSCOH1_0545	ezrA	Membrane	0.118	0.614243	1	FALSE
GBSCOH1_1187	sptS	Membrane	0.428	0.0913312	1	FALSE
GBSCOH1_1142	lmb	Membrane	-0.439	0.217629	1	FALSE
GBSCOH1_1878	-	Membrane	-0.855	0.276648	1	FALSE
GBSCOH1_1901	mutS	Membrane	0.788	0.101621	1	FALSE
GBSCOH1_0590	cylA	Membrane	0.747	0.00899148	1	FALSE
GBSCOH1_0665	ytxG	Membrane	0.709	0.0188347	1	FALSE
GBSCOH1_0616	ybbL	Membrane	0.472	0.144209	1	FALSE
GBSCOH1_0052	-	Membrane	0.214	0.39154	1	FALSE
GBSCOH1_0783	-	Membrane	0.163	0.749663	1	FALSE
GBSCOH1_1415	-	Membrane	-0.167	0.551634	1	FALSE
GBSCOH1_0617	ybbM	Membrane	-0.536	0.223841	1	FALSE
GBSCOH1_1590	yumB	Membrane	1.08	0.0526168	1	FALSE
GBSCOH1_0243	-	Membrane	0.305	0.23317	1	FALSE
GBSCOH1_0794	endA	Membrane	0.281	0.337895	1	FALSE
GBSCOH1_1708	cdsA	Membrane	0.0245	0.92837	1	FALSE
GBSCOH1_1705	-	Membrane	-0.0149	0.953977	1	FALSE
GBSCOH1_0461	divIB	CellWall	-0.297	0.365069	1	FALSE
GBSCOH1_0687	ftsW	Membrane	0.348	0.268901	1	FALSE
GBSCOH1_1588	cydB	Membrane	0.164	0.602209	1	FALSE
GBSCOH1_1324	-	CellWall	-0.734	0.130625	1	FALSE
GBSCOH1_1118	miaA	Membrane	1.78	0.000745773	1	FALSE
GBSCOH1_1593	yaaK	Membrane	-0.335	0.429814	1	FALSE
GBSCOH1_0228	-	Membrane	0.00534	0.984678	1	FALSE
GBSCOH1_1274	pgpB1	Membrane	-1.19	0.182931	1	FALSE
GBSCOH1_1246	-	CellWall	0.54	0.562584	1	FALSE
GBSCOH1_1281	lepB	CellWall	0.117	0.764487	1	FALSE
GBSCOH1_1221	salX	Membrane	1.19	0.0105173	1	FALSE
GBSCOH1_1740	-	Membrane	-0.105	0.785331	1	FALSE
GBSCOH1_0863	napA	Membrane	-0.955	0.151368	1	FALSE
GBSCOH1_1998	yfhO	Membrane	-0.14	0.608008	1	FALSE
GBSCOH1_1334	-	CellWall	0.0182	0.982349	1	FALSE
GBSCOH1_1196	-	Membrane	-0.596	0.264715	1	FALSE
GBSCOH1_0856	yufQ	Membrane	-0.866	0.151442	1	FALSE
GBSCOH1_1171	engB	Membrane	1.24	0.00372378	1	FALSE
GBSCOH1_1045	-	Membrane	0.141	0.578958	1	FALSE
GBSCOH1_0664	lgt	Membrane	0.0225	0.924202	1	FALSE
GBSCOH1_1014	potD	Membrane	-0.352	0.139449	1	FALSE
GBSCOH1_0460	murG	Membrane	0.209	0.366823	1	FALSE
GBSCOH1_0837	-	Membrane	-0.307	0.824968	1	FALSE
GBSCOH1_0712	-	Membrane	-0.472	0.1282	1	FALSE
GBSCOH1_1581	-	Membrane	0.383	0.30811	1	FALSE
GBSCOH1_1319	dtpT	Membrane	-0.529	0.301119	1	FALSE
GBSCOH1_1487	metN	Membrane	0.408	0.140795	1	FALSE
GBSCOH1_0153	oppF	Membrane	0.388	0.171643	1	FALSE
GBSCOH1_1072	-	Membrane	0.393	0.113931	1	FALSE
GBSCOH1_0352	ecsA	Membrane	-0.146	0.517694	1	FALSE
GBSCOH1_0151	oppC	Membrane	0.407	0.184858	1	FALSE
GBSCOH1_1342	cycA	Membrane	-0.202	0.429225	1	FALSE
GBSCOH1_1984	glcU	Membrane	-0.43	0.22867	1	FALSE
GBSCOH1_1017	potA	Membrane	0.408	0.245355	1	FALSE
GBSCOH1_0662	-	Membrane	1.46	0.115565	1	FALSE
GBSCOH1_1058	ilvE	Membrane	0.626	0.0474329	1	FALSE
GBSCOH1_0855	mglC	Membrane	0.0755	0.759994	1	FALSE
GBSCOH1_0933	yciB	Membrane	-0.298	0.191491	1	FALSE
GBSCOH1_1098	alsS	Membrane	0.839	0.143381	1	FALSE
GBSCOH1_0504	ftsX	Membrane	-0.468	0.142123	1	FALSE
GBSCOH1_0828	lepA	Membrane	0.845	0.102727	1	FALSE
GBSCOH1_1439	-	Membrane	-0.409	0.355453	1	FALSE
GBSCOH1_1095	-	Membrane	-1.83	0.0210631	1	FALSE
GBSCOH1_1557	-	Membrane	0.0127	0.960692	1	FALSE
GBSCOH1_1263	fhuC	Membrane	0.46	0.25927	1	FALSE
GBSCOH1_0774	ccl	Membrane	-0.954	0.0408698	1	FALSE
GBSCOH1_1075	cpsE	Membrane	0.281	0.2239	1	FALSE
GBSCOH1_0147	-	Membrane	-0.391	0.267058	1	FALSE
GBSCOH1_0729	-	Membrane	-0.675	0.198457	1	FALSE
GBSCOH1_1972	sdaAA	Membrane	-0.369	0.379877	1	FALSE
GBSCOH1_1468	der	Membrane	0.734	0.189913	1	FALSE
GBSCOH1_0812	murE2	Membrane	0.802	0.0147729	1	FALSE
GBSCOH1_0256	glpD	Membrane	0.183	0.708194	1	FALSE
GBSCOH1_0133	hflC	Membrane	0.426	0.200249	1	FALSE
GBSCOH1_0682	-	Membrane	-0.802	0.111488	1	FALSE
GBSCOH1_1252	ltaS	Membrane	0.197	0.598189	1	FALSE
GBSCOH1_0487	ypmS	Membrane	0.358	0.380231	1	FALSE
GBSCOH1_1294	ycbB	Membrane	0.164	0.548517	1	FALSE
GBSCOH1_1979	pgsA	Membrane	-0.821	0.304613	1	FALSE
GBSCOH1_0401	-	CellWall	0.259	0.711333	1	FALSE
GBSCOH1_1288	-	Membrane	0.495	0.0791784	1	FALSE
GBSCOH1_1193	-	CellWall	-0.422	0.420237	1	FALSE
GBSCOH1_0343	-	Membrane	-1.51	0.0183489	1	FALSE
GBSCOH1_1287	-	Membrane	0.017	0.934708	1	FALSE
GBSCOH1_0351	-	Membrane	-0.321	0.578249	1	FALSE
GBSCOH1_1176	mvaS	Membrane	0.499	0.30242	1	FALSE
GBSCOH1_1921	-	Membrane	-1.66	0.115197	1	FALSE
GBSCOH1_0503	ftsE	Membrane	0.518	0.0605809	1	FALSE
GBSCOH1_0138	-	Membrane	-0.0894	0.800829	1	FALSE
GBSCOH1_0012	-	Membrane	-0.747	0.159528	1	FALSE
GBSCOH1_0571	-	Membrane	-1.41	0.000923195	1	FALSE
GBSCOH1_1345	-	Membrane	-1.02	0.345352	1	FALSE
GBSCOH1_0569	-	CellWall	-1.35	0.0281499	1	FALSE
GBSCOH1_1259	ebsA	Membrane	-0.23	0.454853	1	FALSE
GBSCOH1_1483	sstT	Membrane	-0.13	0.621661	1	FALSE
GBSCOH1_0377	bioY	Membrane	-0.695	0.0923503	1	FALSE
GBSCOH1_0908	pstB2	Membrane	0.169	0.464132	1	FALSE
GBSCOH1_1825	-	Membrane	-0.757	0.01338	1	FALSE
GBSCOH1_1853	vpr	CellWall	-0.267	0.726215	1	FALSE
GBSCOH1_1440	trkA	Membrane	0.52	0.0619432	1	FALSE
GBSCOH1_0456	yqhL	Membrane	-0.174	0.64981	1	FALSE
GBSCOH1_1572	-	Membrane	0.808	0.0281159	1	FALSE
GBSCOH1_1718	msmK	Membrane	0.914	0.0062317	1	FALSE
GBSCOH1_1736	cpdB	CellWall	-0.293	0.625806	1	FALSE
GBSCOH1_1877	cmpC	Membrane	-0.0697	0.893608	1	FALSE
GBSCOH1_1463	mltG	Membrane	-0.301	0.428419	1	FALSE
GBSCOH1_1220	-	Membrane	1.18	0.00352743	1	FALSE
GBSCOH1_0275	tcyN	Membrane	0.423	0.0981753	1	FALSE
GBSCOH1_0934	cstA	Membrane	-0.875	0.0884416	1	FALSE
GBSCOH1_0497	pacL	Membrane	-0.24	0.308237	1	FALSE
GBSCOH1_0136	glnQ	Membrane	0.206	0.351719	1	FALSE
GBSCOH1_0847	glnQ	Membrane	-0.545	0.270263	1	FALSE
GBSCOH1_0109	ybcH	Membrane	-0.135	0.617218	1	FALSE
GBSCOH1_0344	-	Membrane	-1.36	0.0720283	1	FALSE
GBSCOH1_0580	pbpX2	Membrane	-0.525	0.288818	1	FALSE
GBSCOH1_1335	nylA	CellWall	-0.0918	0.77097	1	FALSE
GBSCOH1_0231	opuCA	Membrane	0.156	0.511103	1	FALSE
GBSCOH1_0274	yxeN	Membrane	-0.211	0.54848	1	FALSE
GBSCOH1_0691	pbp2b	Membrane	-0.178	0.631469	1	FALSE
GBSCOH1_0854	mglA	Membrane	0.0864	0.705408	1	FALSE
GBSCOH1_0907	pstB1	Membrane	0.152	0.601158	1	FALSE
GBSCOH1_0152	oppD	Membrane	0.374	0.321699	1	FALSE
GBSCOH1_1645	opuAA	Membrane	0.157	0.520749	1	FALSE
GBSCOH1_0137	-	Membrane	-0.131	0.528574	1	FALSE
GBSCOH1_0270	pbpX	Membrane	-0.454	0.181203	1	FALSE
GBSCOH1_0263	-	Membrane	0.47	0.0836102	1	FALSE
GBSCOH1_1301	-	Membrane	-1.96	0.235005	1	FALSE
GBSCOH1_1707	rseP	Membrane	0.0487	0.87183	1	FALSE
GBSCOH1_0645	glnQ	Membrane	0.339	0.211239	1	FALSE
GBSCOH1_0015	ftsH	Membrane	0.237	0.436592	1	FALSE
GBSCOH1_0078	secY	Membrane	-0.484	0.383984	1	FALSE
GBSCOH1_0439	lon	Membrane	-0.522	0.0850485	1	FALSE
GBSCOH1_1458	yidC	Membrane	-0.198	0.60579	1	FALSE
GBSCOH1_1232	capA	Membrane	-0.243	0.471857	1	FALSE
GBSCOH1_0463	ftsZ	Membrane	0.68	0.252752	1	FALSE
GBSCOH1_1339	frp	Membrane	0.846	0.0136472	1	FALSE
GBSCOH1_0944	-	Membrane	-0.0821	0.734486	1	FALSE
GBSCOH1_1389	sitB	Membrane	-0.0259	0.935406	1	FALSE
GBSCOH1_0435	-	Membrane	-2.79	0.00396924	1	FALSE
GBSCOH1_1911	cadD	Membrane	-1.44	0.213892	1	FALSE
GBSCOH1_0419	-	Membrane	0.455	0.461626	1	FALSE
GBSCOH1_0829	inlA	CellWall	0.427	0.109008	1	FALSE
GBSCOH1_1433	livJ	Membrane	-0.154	0.626518	1	FALSE
GBSCOH1_0513	-	Membrane	-0.0187	0.954438	1	FALSE
GBSCOH1_1872	-	Membrane	-0.251	0.483016	1	FALSE
GBSCOH1_1357	era	Membrane	1.22	0.00225724	1	FALSE
GBSCOH1_0814	ybbR	Membrane	-0.606	0.361878	1	FALSE
GBSCOH1_0978	pvaA	Membrane	-1.01	0.0178683	1	FALSE
GBSCOH1_1634	dltD	Membrane	1.02	0.00299149	1	FALSE
GBSCOH1_0785	atpF	Membrane	-0.888	0.383721	1	FALSE
GBSCOH1_1681	ahpF	Membrane	0.556	0.310326	1	FALSE
GBSCOH1_1644	busAB	Membrane	0.205	0.430913	1	FALSE
GBSCOH1_1994	arcD	Membrane	-1.02	0.0238162	1	FALSE
GBSCOH1_0300	prkC	Membrane	0.489	0.136601	1	FALSE
GBSCOH1_1127	glpQ	Membrane	-0.605	0.345603	1	FALSE
GBSCOH1_1292	-	Membrane	-0.577	0.114205	1	FALSE
GBSCOH1_0348	brpA	Membrane	-0.159	0.702462	1	FALSE
GBSCOH1_0838	-	Membrane	0.82	0.124672	1	FALSE
GBSCOH1_1867	pbp2A	Membrane	-0.573	0.0276084	1	FALSE
GBSCOH1_1476	lemA	Membrane	-0.453	0.386701	1	FALSE
GBSCOH1_0094	yodJ	Membrane	-0.513	0.149607	1	FALSE
GBSCOH1_1207	fruA	Membrane	-0.287	0.308171	1	FALSE
GBSCOH1_0843	sipC	Membrane	-0.186	0.482839	1	FALSE
GBSCOH1_1579	gla	Membrane	0.137	0.548891	1	FALSE
GBSCOH1_0161	pbp1B	Membrane	-0.756	0.172852	1	FALSE
GBSCOH1_1763	pstS	Membrane	-1.66	0.00133044	1	FALSE
GBSCOH1_0262	ecsA_2	Membrane	0.128	0.592429	1	FALSE
GBSCOH1_0457	typA	Membrane	0.72	0.217432	1	FALSE
GBSCOH1_0553	msrR	Membrane	-0.177	0.55342	1	FALSE
GBSCOH1_0232	-	Membrane	-2.02	0.0279262	1	FALSE
GBSCOH1_0860	srtA	Membrane	-0.138	0.635248	1	FALSE
GBSCOH1_0148	dacA	Membrane	-0.716	0.106816	1	FALSE
GBSCOH1_0889	metQ	Membrane	-0.587	0.0288345	1	FALSE
GBSCOH1_0789	atpD	Membrane	-0.187	0.494635	1	FALSE
GBSCOH1_0703	sfbA	Membrane	-1	0.0078989	1	FALSE
GBSCOH1_0213	rplM	Membrane	2.5	0.0319805	1	FALSE
GBSCOH1_1144	c5a	CellWall	0.085	0.93671	1	FALSE
GBSCOH1_0340	manM	Membrane	-0.831	0.397536	1	FALSE
GBSCOH1_1710	-	Membrane	-0.674	0.429765	1	FALSE
GBSCOH1_1211	-	Membrane	-0.298	0.682644	1	FALSE
GBSCOH1_1869	tcaA	Membrane	-0.169	0.588639	1	FALSE
GBSCOH1_1079	cps4A	Membrane	-0.13	0.559459	1	FALSE
GBSCOH1_1327	glnP	Membrane	-0.0336	0.925178	1	FALSE
GBSCOH1_1077	capA	Membrane	-0.00528	0.984235	1	FALSE
GBSCOH1_0329	fabF	Membrane	0.343	0.489312	1	FALSE
GBSCOH1_1857	-	Membrane	-1.73	0.00825919	1	FALSE
GBSCOH1_0901	ffh	Membrane	0.5	0.0588552	1	FALSE
GBSCOH1_1277	-	Membrane	-0.578	0.444697	1	FALSE
GBSCOH1_0744	nrdE	Membrane	0.689	0.161806	1	FALSE
GBSCOH1_0644	peb1A	Membrane	-1.59	0.13239	1	FALSE
GBSCOH1_1033	-	Membrane	-0.0684	0.778069	1	FALSE
GBSCOH1_0614	endA	Membrane	-0.17	0.891602	1	FALSE
GBSCOH1_0806	acoB	Membrane	0.0877	0.745821	1	FALSE
GBSCOH1_1040	-	Membrane	0.137	0.625988	1	FALSE
GBSCOH1_0188	dppA	CellWall	-0.276	0.222445	1	FALSE
GBSCOH1_0362	-	Membrane	0.826	0.0180675	1	FALSE
GBSCOH1_0572	-	CellWall	-0.893	0.086473	1	FALSE
GBSCOH1_1570	spi	CellWall	-0.535	0.0952003	1	FALSE
GBSCOH1_1264	fhuD	Membrane	-0.233	0.383114	1	FALSE
GBSCOH1_0229	opuCC	Membrane	-1.67	0.00245346	1	FALSE
GBSCOH1_0339	manN	Membrane	-0.978	0.291304	1	FALSE
GBSCOH1_1122	pulA2	CellWall	-0.27	0.549683	1	FALSE
GBSCOH1_1534	-	CellWall	-0.582	0.431275	1	FALSE
GBSCOH1_0281	ponA	Membrane	-0.37	0.146651	1	FALSE
GBSCOH1_0911	-	Membrane	-1.22	0.00806225	1	FALSE
GBSCOH1_0757	-	Membrane	0.138	0.753161	1	FALSE
GBSCOH1_0061	rplB	Membrane	1.71	0.0837497	1	FALSE
GBSCOH1_1328	glnQ	Membrane	-0.671	0.328931	1	FALSE
GBSCOH1_1076	cpsD	Membrane	0.751	0.0345974	1	FALSE
GBSCOH1_0116	rbsB	Membrane	-0.935	0.0206351	1	FALSE
GBSCOH1_0697	-	Membrane	0.543	0.255713	1	FALSE
GBSCOH1_0416	-	CellWall	-0.616	0.4251	1	FALSE
GBSCOH1_0734	prsA	Membrane	0.0628	0.841919	1	FALSE
GBSCOH1_0059	rplD	Membrane	1.64	0.0371368	1	FALSE
GBSCOH1_0641	-	Membrane	-0.351	0.209456	1	FALSE
GBSCOH1_1613	lppC	Membrane	-0.736	0.050575	1	FALSE
GBSCOH1_1490	-	Membrane	-0.242	0.534668	1	FALSE
GBSCOH1_1112	-	Membrane	0.209	0.633538	1	FALSE
GBSCOH1_0684	-	Membrane	-0.702	0.0511929	1	FALSE
GBSCOH1_0568	-	CellWall	-1.19	0.0931089	1	FALSE
GBSCOH1_1879	-	Membrane	0.182	0.508932	1	FALSE
GBSCOH1_1810	-	Membrane	-0.629	0.185302	1	FALSE
GBSCOH1_0149	oppA	CellWall	-0.22	0.360185	1	FALSE
GBSCOH1_1460	yckB	Membrane	-0.449	0.124142	1	FALSE
GBSCOH1_0033	-	Membrane	-0.142	0.864408	1	FALSE
GBSCOH1_1390	psaA	Membrane	-0.176	0.642113	1	FALSE
GBSCOH1_1280	-	CellWall	-1.34	0.0551246	1	FALSE
GBSCOH1_0394	-	CellWall	1.1	0.0292366	1	FALSE
GBSCOH1_0926	yclQ	Membrane	-1.74	0.0176447	1	FALSE
GBSCOH1_1279	-	CellWall	-0.909	0.179625	1	FALSE
GBSCOH1_1489	plpB	Membrane	-2.26	0.022624	1	FALSE
GBSCOH1_0383	tcsA	Membrane	-0.791	0.145574	1	FALSE
GBSCOH1_0853	tcsA	Membrane	-1.4	0.0167914	1	FALSE
GBSCOH1_0550	spd	Membrane	-1.51	0.0501132	1	FALSE
GBSCOH1_0520	adcA	Membrane	-0.927	0.1314	1	FALSE
GBSCOH1_0556	aphA	Membrane	-1.07	0.158391	1	FALSE
GBSCOH1_0273	-	Membrane	-2.35	0.0787826	1	FALSE
GBSCOH1_1316	malX	Membrane	-1.47	0.0716078	1	FALSE
