# Supplementary material for: Group B streptococcal membrane vesicles induce proinflammatory responses in neonatal meninges
Source: Infect Immun. 2026 Jun 22;94(7):e00231-26. doi: 10.1128/iai.00231-26 (PMC13367065; doi:10.1128/iai.00231-26)
Supplement: Table S4 — Cell surface protein identification in parent GBS cells. [file iai.00231-26-s0005.xlsx]

## Sheet: Table_S4
Locus_tag	Location	COH1_1	COH1_2	COH1_3	IagB_1	IagB_2	IagB_3	MprF_1	MprF_2	MprF_3
GBSCOH1_0003	Membrane	178.08	189.334	186.794	230.413	255.765	181.262	152.941	162.025	138.97
GBSCOH1_0010	Membrane	375.326	424.944	505.956	366.015	312.981	412.342	394.296	370.6	508.268
GBSCOH1_0012	Membrane	0	0	0	0	0	0	30.7883	24.6255	28.5866
GBSCOH1_0015	Membrane	22539.1	20295.9	18744.8	17496.8	20110.4	17056.8	18086	16771.6	17937.5
GBSCOH1_0033	Membrane	11149.5	11784.6	20515.6	13922.5	8743.4	15096.3	12940.5	12892	27071.8
GBSCOH1_0034	Membrane	39.1789	40.3234	48.6939	44.6643	43.1819	33.6093	61.0734	72.2844	45.8779
GBSCOH1_0035	Membrane	687.672	661.1	406.01	373.017	480.588	398.292	674.464	657.459	359.127
GBSCOH1_0040	Membrane	71.5291	94.8037	61.1445	102.492	81.6818	84.6379	66.1769	97.7867	52.1664
GBSCOH1_0044	Membrane	59.6924	27.7235	31.2037	79.1776	107.776	99.9211	69.3646	48.4317	26.9851
GBSCOH1_0046	Membrane	782.355	503.463	443.346	518.472	568.297	535.245	550.998	468.567	298.622
GBSCOH1_0050	Membrane	1093.23	1739.86	1486.21	3352.1	2157.75	1472.75	1065.96	1424.26	2108.44
GBSCOH1_0051	Membrane	810.239	935.577	801.687	893.793	699.433	606.149	767.436	748.405	700.609
GBSCOH1_0052	Membrane	6164.6	4213.47	4130.48	3141.77	3304	4828.28	3451.34	3572.08	3894.86
GBSCOH1_0055	Membrane	1479.71	1347.7	1127.26	2010.94	1728.38	1514.63	1162.76	1252.47	1112.49
GBSCOH1_0056	Membrane	351.96	173.72	192.804	62.9079	99.0266	362.702	79.8233	56.3443	88.5574
GBSCOH1_0059	Membrane	40525.9	38668.3	67026	50365.6	33903.8	127603	45346.9	48052.1	63953
GBSCOH1_0061	Membrane	39106.6	58610.1	96141.1	67153.5	44265.6	111058	59929	55672.7	98582
GBSCOH1_0078	Membrane	10049.8	6469.98	6397.81	7152.46	6807.72	9321.12	7221.64	6822.33	6168.73
GBSCOH1_0094	Membrane	7534.05	7095.11	8619.25	6742.74	7234.1	10230.6	10623.2	8494.16	7873.93
GBSCOH1_0105	Membrane	352.736	374.644	344.771	447.2	406.637	275.015	317.264	323.352	358.912
GBSCOH1_0109	Membrane	1891.44	1868.81	1784.94	2376.49	2425.13	2165.5	1412.72	1245.9	1377.35
GBSCOH1_0116	Membrane	13402.2	17180.8	21093.4	24145.9	12241.5	23206.4	37609.3	25227.1	43705.8
GBSCOH1_0117	Membrane	288.873	123.73	174.824	53.7075	73.8228	373.941	90.0582	93.006	58.5601
GBSCOH1_0118	Membrane	4079.86	4738.76	3069.92	6144.92	6345.75	6158.59	4568.74	4481.26	4101.46
GBSCOH1_0122	Membrane	0	0	0	0	0	0	203.258	18.7471	167.449
GBSCOH1_0123	Membrane	21.4208	33.7173	48.9898	107.759	65.1661	35.7593	34.107	49.7093	58.9738
GBSCOH1_0125	Membrane	142.174	164.098	120.485	175.096	155.575	143.072	147.184	161.14	142.934
GBSCOH1_0133	Membrane	13995.4	11768.2	11079.9	19670.5	18348.5	22644.8	17650.3	16893	14844.9
GBSCOH1_0136	Membrane	4461.29	5184.98	5455.61	6453.08	5867.94	8455.38	5076.09	4784.68	4281.81
GBSCOH1_0137	Membrane	7713.6	6649.28	6071.46	8425.56	7992.35	7870.16	6622.79	6092.59	6241.34
GBSCOH1_0138	Membrane	1855.3	1532.96	1337.01	1101.06	1204.59	1069.54	1241.66	1273.32	1217.46
GBSCOH1_0139	Membrane	236.141	167.728	189.735	159.021	166.206	186.486	184.532	200.462	188.463
GBSCOH1_0141	Membrane	740.168	523.126	358.661	707.968	466.026	673.326	641.358	745.704	459.577
GBSCOH1_0147	Membrane	112.07	267.539	194.809	339.224	419.49	459.172	95.9778	108.595	154.261
GBSCOH1_0148	Membrane	984.055	750.979	981.753	227.801	234.492	343.757	292.063	282.481	331.594
GBSCOH1_0149	CellWall	36715.2	34813.8	51872.1	41721	35887	59494.5	50383.1	42425.8	61223
GBSCOH1_0150	Membrane	1912.73	1820.29	1416.34	1657.68	1874.91	1775.82	1807.89	1569.59	1445.25
GBSCOH1_0151	Membrane	9400.77	8401.57	7741.21	8511.47	10494.6	8006.01	8529.41	8011.68	8227.24
GBSCOH1_0152	Membrane	524.358	542.954	505.543	690.907	617.723	632.714	576.237	472.794	435.95
GBSCOH1_0153	Membrane	5046.65	5724.46	5820.71	7049.46	6088.51	5994.81	5932.68	5573.62	5711.09
GBSCOH1_0157	Membrane	403.167	297.776	296.929	370.024	239.851	348.293	431.528	397.102	348.451
GBSCOH1_0161	Membrane	6592.43	8159.17	6973.77	6523.25	6458.07	9173.42	9124.83	7072.21	7995.77
GBSCOH1_0173	Membrane	113.63	94.2673	91.4863	170.957	126.282	196.141	104.664	94.4593	47.1641
GBSCOH1_0174	Membrane	659.957	515.175	522.999	317.486	271.631	601.132	621.758	415.2	207.365
GBSCOH1_0178	Membrane	520.288	722.198	547.172	535.832	451.021	495.209	456.764	472.389	412.27
GBSCOH1_0184	Membrane	528.028	771.396	496.617	632.263	620.692	548.429	720.523	838.101	848.129
GBSCOH1_0188	CellWall	1612.03	1566.27	2182.03	963.638	995.801	1352.94	1598.97	1213.34	1588.41
GBSCOH1_0189	Membrane	86.6599	58.7822	68.197	47.6358	50.4697	105.475	56.2232	43.9485	16.561
GBSCOH1_0190	Membrane	64.6537	55.2841	41.4275	61.359	52.7575	753.308	26.8035	37.1432	51.0888
GBSCOH1_0191	Membrane	105.823	96.2212	56.051	91.332	74.0111	97.3988	82.7829	75.3186	68.6292
GBSCOH1_0192	Membrane	542.755	519.105	407.358	462.352	449.574	503.986	441.334	514.04	413.377
GBSCOH1_0193	Membrane	1599.02	1545.37	957.899	1240.16	1277.13	1411.92	1967.1	1895.2	2126.53
GBSCOH1_0197	Membrane	3243.6	2809.46	1986.67	3024.1	2752.1	2118.31	3136.21	2635.99	2078.93
GBSCOH1_0200	Membrane	0	0	0	0	0	0	190.132	216.472	234.692
GBSCOH1_0213	Membrane	28719.2	36713.1	52364.3	45552	29301.3	59709.9	38444.8	38422.4	41273
GBSCOH1_0227	Membrane	10.3302	10.0441	22.017	17.7889	11.0714	13.4369	0	0	0
GBSCOH1_0228	Membrane	1843.11	2076.98	1940.23	1291.76	1700.71	1362.14	2930.87	2562.89	2825.14
GBSCOH1_0229	Membrane	6117.52	6486.26	7633.02	4833.51	4980.13	5692.77	7360.39	7346.08	10251.1
GBSCOH1_0230	Membrane	2626.62	2204.47	1879.14	1699.27	1494.55	1233.42	2623.08	2774.21	1684.01
GBSCOH1_0231	Membrane	12287.3	13432.1	13700.1	12796	11695.5	9689.86	15852	16360	16916.2
GBSCOH1_0232	Membrane	335.992	408.997	869.251	581.121	445.867	580.584	528.071	392.124	1298.54
GBSCOH1_0238	Membrane	53.2719	47.6471	37.9515	0	0	0	35.2261	32.7476	25.4312
GBSCOH1_0239	Membrane	1161.57	1477.62	1314.55	1202.35	1259.09	718.391	1725.57	1399.98	1890.21
GBSCOH1_0243	Membrane	512.978	323.269	301.733	329.622	314.693	427.852	217.909	191.89	166.739
GBSCOH1_0244	Membrane	2189.88	3239.33	2160.45	2034.61	1962.83	2437.68	1958.47	2159.61	2244.78
GBSCOH1_0245	Membrane	428.287	464.486	381.426	770.018	613.989	591.126	477.354	449.115	437.967
GBSCOH1_0256	Membrane	12299.4	11569.6	10102.1	14065.9	12750.4	14685.6	12626	11996.9	14341.7
GBSCOH1_0257	Membrane	2498.17	1511.69	1829.11	1580.22	1871.47	1473.58	2020.33	1837.66	3046.39
GBSCOH1_0262	Membrane	14383.9	11089.8	10354.7	11124.2	12445.6	13271.6	18831.7	17307.3	16439.5
GBSCOH1_0263	Membrane	22240.6	16475.4	16834.3	15800.7	18165.4	20366.8	25836.4	26386.2	27465.4
GBSCOH1_0270	Membrane	6757.29	5919.2	6223.04	4408.89	4473.09	4357.7	4488.82	4289.72	5202.91
GBSCOH1_0271	Membrane	344.598	321.333	262.008	329.157	318.269	268.916	424.871	328.93	343.97
GBSCOH1_0273	Membrane	19354.1	20463.4	34368	24377.6	19662.9	50061.3	25248.7	23672.7	38707.3
GBSCOH1_0274	Membrane	2363.21	1529.43	1755.38	1816.46	1342	1573.84	1549.93	1599.66	1491.31
GBSCOH1_0275	Membrane	3471.45	3390.34	4527.35	4463.19	4339.91	4262.24	3304.51	2937.3	3988.03
GBSCOH1_0281	Membrane	5992.59	5866.79	5570.32	5813.24	6228.65	5776.63	8682.36	6098.38	5352.33
GBSCOH1_0282	Membrane	103.051	105.865	94.0977	79.71	80.3776	75.1251	81.8194	83.853	104.946
GBSCOH1_0289	Membrane	189.48	281.285	139.555	225.29	235.195	188.265	170.5	197.249	154.933
GBSCOH1_0291	Membrane	208.305	196.706	188.889	253.498	253.852	195.918	219.648	208.637	251.668
GBSCOH1_0293	Membrane	449.972	339.641	314.527	377.409	319.596	360.191	491.167	431.356	311.2
GBSCOH1_0300	Membrane	11282.5	12278.8	9330.26	12752.4	11993.9	12479.9	12165.2	12062.4	13105.8
GBSCOH1_0301	Membrane	168.246	38.4348	56.3173	110.399	107.726	140.173	63.146	76.989	29.6106
GBSCOH1_0302	Membrane	1072.05	1219.91	961.026	1410.24	1257.26	996.16	1071.48	1153.58	944.462
GBSCOH1_0311	Membrane	55.0465	46.6187	47.8298	53.7675	32.2706	80.3878	0	0	0
GBSCOH1_0321	Membrane	534.799	672.148	412.468	569.937	491.166	543.017	502.118	588.493	519.015
GBSCOH1_0329	Membrane	43063.6	31403.1	41112.2	30495.7	34246.6	40414.9	32434.8	30115.7	26383.9
GBSCOH1_0337	Membrane	157.159	165.84	162.271	137.185	134.082	94.0778	202.058	192.208	241.892
GBSCOH1_0339	Membrane	55119.1	50536.1	48969.5	47618	47773.1	56454.3	56341.7	53845.2	51565.3
GBSCOH1_0340	Membrane	12104.5	6088.32	6634.01	7020.99	5051.42	10160.2	6040.5	6323	3691.59
GBSCOH1_0343	Membrane	113.564	40.4986	73.9482	46.0289	44.0902	323.606	64.492	53.7194	25.3417
GBSCOH1_0344	Membrane	221.287	152.305	151.297	124.326	83.4336	165.91	180.735	163.738	93.0457
GBSCOH1_0345	Membrane	95.6494	60.5597	82.4643	90.0632	96.5356	105.909	77.049	60.07	90.0649
GBSCOH1_0348	Membrane	1728.19	1428.65	1784.86	1726.03	1652.88	1708.82	2012.54	1902.13	1882.41
GBSCOH1_0351	Membrane	3.03909	15.684	15.3444	18.4751	10.9894	21.2585	22.6024	32.6321	66.8742
GBSCOH1_0352	Membrane	2903.69	2551.94	2410.55	2769.67	2118.87	2701.82	2893.4	2843.35	2685.77
GBSCOH1_0353	Membrane	1225.66	900.371	828.448	939.457	810.238	765.234	1038.82	944.405	734.112
GBSCOH1_0362	Membrane	50.968	51.216	37.2461	59.2664	47.0961	101.825	58.1211	47.9461	54.0856
GBSCOH1_0364	Membrane	843.215	778.86	567.9	904.808	936.345	797.356	718.948	741.322	674.624
GBSCOH1_0371	CellWall	60.051	91.0813	81.506	75.0172	52.9715	69.8124	132.274	102.761	125.286
GBSCOH1_0373	Membrane	1888.94	2140.84	1259.5	1869.87	1700.17	1799.01	1544.87	1563.36	1381.31
GBSCOH1_0374	Membrane	1071.13	219.214	220.869	129.315	75.7972	666.687	0	0	0
GBSCOH1_0377	Membrane	1774.77	832.363	1392.3	1073.75	973.011	1908.58	974.372	876.082	525.634
GBSCOH1_0382	Membrane	477.747	132.637	261.033	101.251	87.0369	1001.75	189.956	190.309	75.8028
GBSCOH1_0383	Membrane	27.1499	29.5471	45.1401	46.2432	33.9854	46.7262	40.7025	43.2807	61.771
GBSCOH1_0387	Membrane	437.006	436.807	441.005	407.939	411.526	301.851	498.852	476.206	442.289
GBSCOH1_0397	Membrane	1713.41	1672.56	1395.99	1783.09	1853.91	1681.8	1127.15	1241.59	1217.37
GBSCOH1_0401	CellWall	385.708	449.132	548.843	304.691	320.395	434.343	531.058	460.676	477.149
GBSCOH1_0413	Membrane	88.3299	87.5209	71.8265	65.091	53.715	51.2962	134.853	124.826	98.7614
GBSCOH1_0416	CellWall	987.293	1527.45	1001.41	1638.15	922.787	1858.88	3025.78	2156.94	2646.39
GBSCOH1_0419	Membrane	48.8308	64.6255	80.544	92.3244	56.1431	70.4215	129.309	156.179	152.594
GBSCOH1_0432	Membrane	842.154	712.878	671.989	760.043	822.64	888.818	948.9	880.437	923.823
GBSCOH1_0435	Membrane	228.286	42.5576	86.8209	62.2889	87.4552	84.9206	87.2867	54.2742	129.37
GBSCOH1_0437	Membrane	195.216	62.3291	30.2826	162.471	114.748	170.355	158.994	126.527	60.5237
GBSCOH1_0439	Membrane	1855.15	1900.3	1880.87	673.927	727.276	858.434	1237.31	990.732	1233.94
GBSCOH1_0443	Membrane	486.298	336.766	467.956	215.279	239.612	412.295	475.133	387.478	261.08
GBSCOH1_0444	Membrane	1916.76	1644.98	1295.56	1480.49	1363.78	1253.16	1003.48	1208.1	1187.07
GBSCOH1_0445	Membrane	622.235	550.317	404.15	509.663	509.652	493.528	406.16	436.982	447.063
GBSCOH1_0452	Membrane	274.95	242.327	383.317	285.059	288.896	308.039	239.896	252.021	399.205
GBSCOH1_0456	Membrane	13441.8	13162.3	10979.4	12015.8	12467.7	12349.8	16245.9	13532.3	10260.1
GBSCOH1_0457	Membrane	27890.5	24326.1	19373.6	17481	17620.3	19170.7	20183.8	20701.5	15621.9
GBSCOH1_0460	Membrane	7740.35	8074.99	6302.07	7364.8	7699.92	7790.14	6951.03	7200.57	6580.28
GBSCOH1_0461	CellWall	956.332	908.005	1094.61	904.552	951.377	914.825	948.34	869.544	1032.51
GBSCOH1_0463	Membrane	59655.7	47445.5	49838.5	66561.2	55281	54832.2	41648.6	46232	42296.3
GBSCOH1_0466	Membrane	75.8928	57.5302	103.241	102.011	69.3658	68.1926	86.9134	81.1651	7.5726
GBSCOH1_0474	Membrane	572.749	493.001	517.126	878.379	753.721	847.751	616.337	613.1	636.007
GBSCOH1_0475	Membrane	282.147	336.133	259.2	326.077	306.904	544.167	281.486	304.172	300.603
GBSCOH1_0486	Membrane	295.794	299.196	438.643	230.531	204.148	285.259	248.575	226.419	326.059
GBSCOH1_0487	Membrane	1426.7	1448.63	1496.94	1581.73	1849.89	1681.51	1602.61	1389.25	1599.91
GBSCOH1_0489	Membrane	197.614	170.176	559.039	447.94	283.584	382.126	211.133	198.024	359.173
GBSCOH1_0497	Membrane	4238.85	3691.99	3173.37	2595.91	2638.71	2539.61	3330.06	3348.94	3614.58
GBSCOH1_0503	Membrane	10949	12220.1	12267.9	11590.8	11530.5	12415.6	16262.8	13458.7	15336.6
GBSCOH1_0504	Membrane	2225.55	2411.97	2067.64	1877.5	1804.09	2309.13	2197.2	2619.98	2749.76
GBSCOH1_0507	Membrane	75.4888	137.982	128.16	113.705	82.4644	132.199	126.666	96.8276	152.888
GBSCOH1_0508	Membrane	446.42	929.075	877.634	634.567	492.124	970.192	1725.09	1219.38	1518.78
GBSCOH1_0513	Membrane	3383.89	3046.69	2753.37	6217.11	3993.06	3445.9	4344.59	3317.28	2564.05
GBSCOH1_0520	Membrane	2310.81	3268.69	6686.74	6255.49	7834.29	14089.3	6416.71	5393.41	12611.9
GBSCOH1_0526	Membrane	119.61	89.1683	99.9214	124.964	108.652	99.9235	122.991	111.175	55.0798
GBSCOH1_0534	Membrane	348.361	304.08	307.916	262.085	250.238	300.219	221.253	218.447	246.167
GBSCOH1_0535	Membrane	354.543	518.141	276.214	388.01	330.986	362.49	344.088	441.429	364.776
GBSCOH1_0536	Membrane	67.8559	86.2913	85.3635	149.823	156.022	124.876	56.6266	57.7002	74.1003
GBSCOH1_0542	Membrane	164.96	158.968	172.057	160.391	183.952	139.079	181.698	165.334	148.962
GBSCOH1_0545	Membrane	7197.63	5959.05	7660.32	7538.47	7474.07	7900.54	5691.14	5489.63	6547.59
GBSCOH1_0550	Membrane	593.747	671.445	1004.86	822.461	673.064	1536.15	912.467	788.692	1355.24
GBSCOH1_0553	Membrane	614.401	661.295	621.347	460.596	461.826	502.478	613.823	571.036	591.016
GBSCOH1_0556	Membrane	2923.53	4402.35	9236.38	5316.23	2798.81	5714.58	5491.97	5746.48	15505.3
GBSCOH1_0562	Membrane	137.263	170.799	191.133	163.229	126.36	137.138	85.13	111.308	105.991
GBSCOH1_0568	CellWall	103.263	123.303	123.572	91.1094	66.0962	130.279	223.639	138.428	148.116
GBSCOH1_0569	CellWall	64.0437	143.783	111.937	92.1872	54.4452	90.5602	180.484	104.703	151.08
GBSCOH1_0571	Membrane	33.5258	25.3387	23.7287	72.7808	55.785	71.3238	32.4736	28.5264	46.5188
GBSCOH1_0572	CellWall	122.656	189.505	147.12	117.646	93.632	120.086	302.252	176.156	180.906
GBSCOH1_0580	Membrane	1460.98	1500.87	1336.65	1510.01	1815.75	1493.92	1175.16	977.071	1148.14
GBSCOH1_0590	Membrane	814.688	811.376	801.759	1204.4	1177.07	1180.67	998.73	997.137	994.431
GBSCOH1_0591	Membrane	232.099	111.51	152.357	110.334	146.868	233.16	194.32	149.784	105.262
GBSCOH1_0594	Membrane	468.203	429.305	378.448	545.244	498.251	529.088	443.789	484.22	374.771
GBSCOH1_0607	Membrane	12.3161	19.3784	20.6099	24.7932	16.7984	27.8763	19.0397	16.2708	31.0094
GBSCOH1_0614	Membrane	84.1059	140.314	110.228	153.035	44.1159	100.553	312.325	268.694	185.861
GBSCOH1_0615	Membrane	30.356	27.6048	24.8248	47.4324	33.8332	38.3219	66.1521	55.5702	61.5859
GBSCOH1_0616	Membrane	4490.17	5146.68	5197.85	6398.71	4831.43	3965.23	4553.35	4897.68	5377.74
GBSCOH1_0617	Membrane	3322.83	2646.43	2080.47	3185.56	2805.32	3110.65	1964.3	2022.65	1669.83
GBSCOH1_0621	Membrane	170.205	79.267	51.0963	28.4978	46.8897	130.389	138.914	118.872	50.4539
GBSCOH1_0641	Membrane	14777.2	13009.6	12644.6	12730	12254.3	13630.5	20152.6	14251.2	14959
GBSCOH1_0642	Membrane	136.559	115.261	74.6875	77.9937	62.1191	58.321	109.603	196.659	81.1326
GBSCOH1_0643	Membrane	894.107	869.394	797.297	436.711	826.445	1099.32	1024.26	690.184	769.529
GBSCOH1_0644	Membrane	1932.26	1565.36	2826.8	1215.23	1582.6	2331.07	1734.1	1632.9	2489.35
GBSCOH1_0645	Membrane	5980.05	6529.2	7705.69	5413.88	5000.65	5902.93	7257.54	6601.11	6534.15
GBSCOH1_0647	Membrane	867.363	967.47	769.878	820.152	905.901	1014.1	715.618	827.172	826.69
GBSCOH1_0649	Membrane	389.511	326.748	372.689	778.08	867.139	666.409	212.393	256.901	227.102
GBSCOH1_0654	Membrane	24196.3	14482.5	15627.1	18015.7	17386.2	19823.9	21246.7	19030.5	15702.3
GBSCOH1_0657	Membrane	26.1543	17.2606	21.5756	19.8742	21.156	18.6683	28.0118	19.5246	17.8242
GBSCOH1_0662	Membrane	933.579	1046.56	1720.81	486.017	600.596	558.81	2337.59	2609.77	2077.98
GBSCOH1_0664	Membrane	3783.3	2764.21	2513.78	2823.02	2739.7	2420.17	3431.21	3246.29	2928.77
GBSCOH1_0665	Membrane	3091.98	2993.05	3912.98	3320.67	2653.54	4409.02	3206.65	3985.48	3612.13
GBSCOH1_0672	Membrane	208.343	137.174	176.762	182.61	198.577	137.929	222.27	180.852	167.222
GBSCOH1_0673	Membrane	292.605	444.085	297.152	34.2484	26.9825	32.0113	256.065	316.678	311.966
GBSCOH1_0682	Membrane	291.6	335.7	331.02	279.889	316.051	316.252	247.608	251.738	286.066
GBSCOH1_0684	Membrane	2595.26	2560.14	3918.3	3445.83	2364.23	3168.63	4782.83	3420.92	7309
GBSCOH1_0687	Membrane	546.323	645.962	553.023	668.512	724.836	563.604	559.206	630.084	650.146
GBSCOH1_0691	Membrane	2139.97	1896.05	1828.89	1508.5	1763.07	1712.75	1549.3	1319.94	1760.49
GBSCOH1_0695	Membrane	22.9569	12.9559	11.939	42.7959	50.7128	43.8349	20.1488	15.0673	26.06
GBSCOH1_0697	Membrane	116.467	180.683	229.787	183.53	93.2522	221.999	246.535	194.591	334.698
GBSCOH1_0698	CellWall	22.9748	30.9924	27.9672	9.8238	13.3468	18.5912	31.7899	19.6245	40.7545
GBSCOH1_0701	Membrane	51.9116	41.4965	34.6832	32.8536	32.7729	42.5769	39.6898	34.8185	39.3389
GBSCOH1_0703	Membrane	93.6797	112.482	86.8572	23.3748	19.2219	39.0935	93.6039	89.2274	78.3507
GBSCOH1_0705	Membrane	378.497	386.185	471.259	441.973	366.28	335.868	327.69	346.425	470.968
GBSCOH1_0707	Membrane	2918.47	3274.29	2565.19	3278.1	3459.65	2823.92	3416.29	2934.14	3385.77
GBSCOH1_0712	Membrane	151.515	165.963	180.218	36.6041	48.3355	58.1477	64.3326	51.4511	59.7718
GBSCOH1_0717	Membrane	78.7196	75.7129	54.9992	40.7911	39.0335	42.9975	61.6651	59.0021	63.598
GBSCOH1_0719	Membrane	47.3248	62.9288	50.7643	41.6228	40.5061	47.8597	54.2966	48.537	54.2154
GBSCOH1_0721	Membrane	582.28	454.688	449.073	351.478	345.875	448.767	582.138	551.861	342.781
GBSCOH1_0725	Membrane	5127.2	3339	3774.2	3325.4	3158.08	4311.9	2476.31	2119.87	2269.45
GBSCOH1_0729	Membrane	45.6651	34.9236	33.94	44.3932	34.0616	42.3674	25.5432	31.3094	37.9892
GBSCOH1_0734	Membrane	26685.4	24012.5	34051.3	36309.3	25257.5	52082.7	33685.8	30126.5	43789.2
GBSCOH1_0744	Membrane	43235.8	48390	33672.6	39222.2	38100.2	34560.3	36677.8	41996.8	28956.6
GBSCOH1_0760	Membrane	0	0	0	0	0	0	78.4128	48.3774	20.3303
GBSCOH1_0772	Membrane	689.34	656.883	591.934	631.606	616.244	432.484	821.126	689.699	700.207
GBSCOH1_0774	Membrane	137.194	69.4357	81.9878	134.299	132.989	75.273	98.0227	107.521	67.7899
GBSCOH1_0780	Membrane	69.4287	147.035	161.111	82.3732	58.7869	75.9306	76.1875	119.003	123.576
GBSCOH1_0783	Membrane	13.9076	28.2324	21.3372	33.5947	15.9723	35.1014	14.8013	15.6773	17.3244
GBSCOH1_0784	Membrane	1.60013	4.1641	4.27501	0	0	0	0	0	0
GBSCOH1_0785	Membrane	21340.6	19514.8	12589.8	23606.2	18726.7	25673.9	21880.6	20161.7	8441.42
GBSCOH1_0789	Membrane	21459.5	17217.8	27347.4	19652.5	19277.5	36038.2	17001.7	17044.4	20782.2
GBSCOH1_0794	Membrane	617.926	615.94	690.581	411.658	408.959	619.399	617.31	425.258	506.74
GBSCOH1_0799	Membrane	73.419	70.1783	77.1467	53.6592	58.2121	51.9226	99.2475	92.2233	133.329
GBSCOH1_0802	Membrane	478.175	402.634	306.408	356.253	378.242	301.534	314.891	330.839	263.382
GBSCOH1_0806	Membrane	18845.9	23003.3	29672	32082.7	28868.2	31617.2	14954.9	19130.7	37767
GBSCOH1_0812	Membrane	2127.09	1943.03	1409.58	1769.6	1714.1	1640.17	1900.19	1944.59	1744.64
GBSCOH1_0813	Membrane	8575.93	8880.38	7259.55	8325.87	8405.88	6651.07	7663.51	7770.65	9648.03
GBSCOH1_0814	Membrane	4330.9	4587.47	5697.84	5257.86	4362.78	5481.73	4767.77	4468.88	6956.89
GBSCOH1_0821	Membrane	135.242	67.3122	83.6699	0	0	0	0	0	0
GBSCOH1_0823	Membrane	174.051	350.73	138.995	136.094	139.305	121.011	158.143	198.701	132.35
GBSCOH1_0828	Membrane	7313.57	5574.89	5099.51	5031.13	5218.07	5057.62	5271.96	5200.99	4109.8
GBSCOH1_0829	CellWall	54.5641	53.8842	82.6847	69.983	72.9894	100.274	67.1745	57.2746	65.7374
GBSCOH1_0833	Membrane	1270.88	1083.58	791.604	1021.32	1139.63	1093.46	1368.07	1307.12	1348.82
GBSCOH1_0836	Membrane	181.88	135.271	149.329	92.9559	119.447	72.783	116.36	144.412	116.986
GBSCOH1_0837	Membrane	929.206	486.644	974.019	780.292	976.964	2338.49	2173.69	1512.74	599.41
GBSCOH1_0838	Membrane	13806.9	14677.2	13912.5	49872.7	50930.7	49635	61330.9	51608.4	48174.2
GBSCOH1_0843	Membrane	1976.33	1798.94	1745.83	1652.63	1835.99	1711.03	1746.54	1522.09	1817.82
GBSCOH1_0846	Membrane	540.982	524.289	509.677	523.378	432.363	415.686	574.376	466.575	568.949
GBSCOH1_0847	Membrane	3948.23	3913.37	4501.06	4695.9	5409.41	8700.58	3382.39	3095.61	4043.12
GBSCOH1_0853	Membrane	32807.1	29780.2	40150	36663	30819.6	61062.4	56263.2	39369.5	44949.7
GBSCOH1_0854	Membrane	12592.2	14597.6	10140.6	11576.8	12166.4	10488.9	11055.4	11445.3	10546.1
GBSCOH1_0855	Membrane	901.806	890.991	616.03	786.825	637.97	518.428	823.905	720.373	671.666
GBSCOH1_0856	Membrane	812.847	519.468	409.394	787.244	643.331	430.717	669.615	544.111	386.894
GBSCOH1_0860	Membrane	1760.34	2078.98	2018.96	2234.86	1770.51	1846.05	2808.72	1909.08	2183.21
GBSCOH1_0863	Membrane	914.303	539.899	513.119	529.503	400.818	404.564	601.512	605.519	533.522
GBSCOH1_0889	Membrane	4158.67	3444.75	4959.65	3022.94	2389.35	3908.9	6421.99	4565.8	5999.3
GBSCOH1_0892	Membrane	26.6831	29.1372	26.9472	20.3197	37.7435	22.0572	19.737	14.6817	22.7593
GBSCOH1_0893	Membrane	560.934	584.873	565.089	551.624	557.826	632.334	674.315	597.083	567.992
GBSCOH1_0894	Membrane	3249.56	3198.78	2408.6	2821.74	2652.07	2407.26	2322.85	2440.54	2595.71
GBSCOH1_0896	Membrane	489.379	572.386	360.997	611.288	529.157	502.755	449.397	460.577	448.193
GBSCOH1_0899	Membrane	157.813	105.418	119.032	128.838	126.36	129.991	153.429	142.606	112.511
GBSCOH1_0901	Membrane	11021	9862.08	23005.8	18395.2	13054.6	16114.2	13244.1	12917.8	31653.7
GBSCOH1_0903	Membrane	1679.11	1585.83	1263.47	1829.78	1563.46	1432.15	1563.22	1652.08	1859.11
GBSCOH1_0907	Membrane	6801.84	7127.01	7603.17	8134.28	7857.96	10823.4	6736.09	6617.57	8872.89
GBSCOH1_0908	Membrane	7875.46	7818.64	5171.94	7064.06	8075.34	7693.58	6968.75	7054.83	5022.94
GBSCOH1_0909	Membrane	1112.68	350.012	370.489	436.626	476.343	1237.22	404.117	388.661	312.869
GBSCOH1_0910	Membrane	1566.66	1393.74	1380.68	844.165	1079.24	1150.29	1215.06	1402.91	850.035
GBSCOH1_0911	Membrane	5184.73	3786.34	5401.15	4756.57	4580.86	6618.72	4604.37	4357.11	5607.32
GBSCOH1_0915	Membrane	875.21	1105.55	1584.53	1687.68	1241.16	1218.46	828.738	803.962	1336.49
GBSCOH1_0921	Membrane	413.186	271.148	325.576	483.134	479.412	496.866	330.84	354.765	300.924
GBSCOH1_0922	Membrane	166.011	156.268	140.294	143.854	133.461	159.786	72.2627	91.1256	82.2886
GBSCOH1_0923	Membrane	83.7633	120.507	56.5713	169.702	149.216	111.831	72.4448	78.0443	77.9339
GBSCOH1_0926	Membrane	3211.09	3782.75	5995.38	2520.27	2187.7	4727.19	2142.81	1910.21	3345.87
GBSCOH1_0927	Membrane	104.036	113.746	83.6736	73.84	55.5854	50.3898	69.3822	81.9251	58.927
GBSCOH1_0933	Membrane	1654.95	1741.44	1570.66	1347.5	1307.82	1251.3	1259.84	936.036	897.752
GBSCOH1_0934	Membrane	735.114	536.717	455.031	627.96	642.67	505.419	700.313	693.928	657.034
GBSCOH1_0936	Membrane	58.1336	76.6443	43.2928	76.2328	71.1176	71.7565	52.8536	54.8784	61.3863
GBSCOH1_0944	Membrane	3200.53	2391.84	2584.13	2769.16	2840.05	3608.79	4372.33	3656.01	3706.05
GBSCOH1_0945	Membrane	2248.9	2719.96	1697.68	2860.69	2608.31	2190.92	2074.2	2350.22	2277.77
GBSCOH1_0946	Membrane	823.457	653.258	569.828	705.17	723.9	750.782	648.189	658.945	749.224
GBSCOH1_0948	Membrane	39.882	27.4323	39.7433	0	0	0	0	0	0
GBSCOH1_0949	Membrane	233.017	193.722	227.408	360.329	282.769	456.367	0	0	0
GBSCOH1_0958	Membrane	189.76	141.876	102.901	163.854	185.005	193.539	115.602	111.507	91.1956
GBSCOH1_0963	Membrane	2201.35	1747.14	1441.54	1897.68	1946.24	1940.17	1394.07	1486.55	1384.69
GBSCOH1_0974	Membrane	32.5627	23.2844	17.645	22.3254	12.8189	22.4777	24.5952	19.7546	17.8203
GBSCOH1_0976	Membrane	551.535	516.606	415.622	534.426	621.605	536.125	402.936	415.672	412.304
GBSCOH1_0977	Membrane	493.109	545.555	452.94	609.902	649.72	459.12	454.581	472.782	524.777
GBSCOH1_0978	Membrane	33.1089	40.7206	35.7543	47.4132	41.2845	34.1309	59.7908	45.1574	63.4313
GBSCOH1_0989	Membrane	180.707	128.211	101.801	111.34	95.35	110.016	134.003	137.944	130.07
GBSCOH1_0993	Membrane	47.4915	48.975	50.2439	0	0	0	38.7741	39.5168	35.4805
GBSCOH1_0995	Membrane	939.568	731.613	724.86	1061.46	1193.07	958.578	657.822	764.129	673.034
GBSCOH1_1008	Membrane	1633.22	1299.31	1284.07	1004.48	1325.49	1044.78	1074.55	1246.3	715.695
GBSCOH1_1013	Membrane	838.672	743.06	601.48	987.69	835.376	847.12	565.153	643.979	506.985
GBSCOH1_1014	Membrane	4076.01	4066.21	5297.18	4115.47	4000.78	4748.64	3791.47	3866.8	4789.56
GBSCOH1_1016	Membrane	2601.29	2307.79	1877.55	1897.79	1667.14	1408.05	2520.37	1957.26	2324.61
GBSCOH1_1017	Membrane	2698.1	2126.15	2045.34	1855.45	2240.5	2057.23	2403.78	2274.53	1794.71
GBSCOH1_1027	Membrane	35.3718	31.0855	59.0431	0	0	0	49.9833	47.273	51.7826
GBSCOH1_1030	Membrane	35.1708	26.3907	22.5259	0	0	0	61.0411	54.9762	53.6941
GBSCOH1_1033	Membrane	13778.5	15372.7	17696.4	12919.8	13126.9	18669.4	19364.2	14202.5	23096.8
GBSCOH1_1036	Membrane	37.7412	19.7187	25.9265	80.4188	67.6264	98.6681	58.0793	45.5975	35.2585
GBSCOH1_1040	Membrane	3035.48	2437.21	3658.05	3803.2	4021.32	5086.65	2615.72	3185.64	4275.34
GBSCOH1_1044	Membrane	9304.03	6237.91	8489.48	9214.79	8933.41	11641.1	14747.1	12325.5	5850.69
GBSCOH1_1045	Membrane	6192.02	8993.93	8178.87	6513.18	5394.44	11462.5	12949.4	10110.2	10917
GBSCOH1_1050	Membrane	1277.43	863.944	699.948	441.271	351.346	378.618	624.156	570.946	353.8
GBSCOH1_1051	Membrane	227.149	184.313	107.537	132.583	170.348	196.154	404.504	350.199	261.318
GBSCOH1_1052	Membrane	208.482	200.764	151.76	179.03	182.05	129.784	161.869	152.782	164.447
GBSCOH1_1053	Membrane	34.6987	34.7595	41.7424	37.2714	45.806	44.6238	0	0	0
GBSCOH1_1054	Membrane	111.122	82.945	87.5965	119.701	115.768	116.897	65.0218	73.3282	54.3292
GBSCOH1_1058	Membrane	7222.11	5681.52	10093.7	16560.1	12097.2	15193.6	6846.15	6704.46	10254.3
GBSCOH1_1061	Membrane	1542.25	1178.08	1173.6	1319.11	1490.36	989.744	1213.9	1152.7	1043.38
GBSCOH1_1068	Membrane	61.3382	47.5475	40.9828	28.2748	44.1709	82.1003	56.3424	75.0879	15.1113
GBSCOH1_1070	Membrane	1487.03	1925.4	1132.97	1351.61	1464.27	1136.73	841.294	1029.33	930.091
GBSCOH1_1071	Membrane	686.184	790.15	628.843	698.25	703.766	717.67	465.351	521.789	463.534
GBSCOH1_1072	Membrane	639.694	490.228	310.782	396.269	468.671	530.602	353.392	390.038	247.251
GBSCOH1_1075	Membrane	4799.2	4359.95	3831.93	5046.42	5295.52	4017.07	3101.62	3076.91	3434.04
GBSCOH1_1076	Membrane	13409.3	15558.6	13389	12848	11178.5	18008.6	12026.4	12006.9	10614
GBSCOH1_1077	Membrane	1266.63	1141.47	1169.16	1027.78	1227.36	2333.17	928.347	870.834	918.044
GBSCOH1_1079	Membrane	3431.96	2561.58	2618.56	2249.64	3046.65	3123.15	3216.36	2564.51	2773.48
GBSCOH1_1085	Membrane	38.6326	30.8456	34.3468	18.4721	24.179	28.0808	25.8702	19.6611	20.0917
GBSCOH1_1093	Membrane	315.92	429.883	318.313	350.266	388.252	378.48	434.136	423.437	394.866
GBSCOH1_1094	Membrane	107.705	113.044	101.232	142.882	122.193	92.0992	106.049	100.187	93.8975
GBSCOH1_1095	Membrane	289.505	264.059	352.554	239.093	215.226	289.631	282.975	247.375	257.826
GBSCOH1_1098	Membrane	13799.4	9959.43	8952.79	10264.5	10643.2	11197.8	11006.8	10459.4	7167.88
GBSCOH1_1100	Membrane	1859.13	1510.7	1244.36	1429.16	1286.52	1116.05	1593.5	1513.52	1258.11
GBSCOH1_1112	Membrane	346.771	305.16	293.08	167.69	178.062	381.949	294.53	202.994	259.629
GBSCOH1_1118	Membrane	2884.99	3466.77	3228.18	3364.4	3504.07	3828.42	2873.78	2973.53	3235.12
GBSCOH1_1119	Membrane	3860.79	5405.76	4975.34	9728.74	9019.56	17671.6	7862.82	6631.03	12366.5
GBSCOH1_1122	CellWall	650.913	1107.88	733.584	355.11	301.091	364.493	1167.98	782.942	729.484
GBSCOH1_1127	Membrane	166.78	125.508	150.22	89.339	99.5988	133.775	114.889	140.852	115.491
GBSCOH1_1132	Membrane	741.532	485.552	507.993	687.649	660.366	577.781	510.322	572.196	543.365
GBSCOH1_1141	Membrane	158.187	247.527	300.404	374.473	217.693	409.376	441.365	299.719	495.961
GBSCOH1_1142	Membrane	210.121	161.337	287.462	254.255	188.962	300.584	300.133	200.46	397.042
GBSCOH1_1144	CellWall	1850.12	3496.89	3003.15	1661.79	1134.36	1509.19	2440.05	1632.64	2428.39
GBSCOH1_1156	Membrane	98.9565	113.924	81.2981	140.999	125.484	121.335	74.5318	82.6068	90.1827
GBSCOH1_1167	Membrane	381.233	376.106	307.221	373.816	323.053	391.556	311.586	316.716	247.963
GBSCOH1_1171	Membrane	9274.53	10248.2	13242	7551.54	7046.96	11866.5	8690.35	8739.16	10738.5
GBSCOH1_1176	Membrane	1338.72	1230.87	1076.41	1091.11	1085.93	1008.67	1525.81	1530.85	1167.89
GBSCOH1_1184	Membrane	155.343	270.284	145.98	190.909	177.164	105.454	170.115	212.921	146.114
GBSCOH1_1187	Membrane	801.093	795.164	520.109	842.607	885.128	847.276	668.188	715.279	678.222
GBSCOH1_1190	Membrane	918.764	843.385	786.32	1150.77	1259.13	977.496	834.669	857.778	960.094
GBSCOH1_1191	Membrane	896.879	846.878	755.28	923.014	963.511	964.963	844.98	871.744	861.071
GBSCOH1_1193	CellWall	1980.12	4894.45	3155.98	2043.04	1311.8	1691.24	5622.08	3454.11	3234.41
GBSCOH1_1196	Membrane	2235.78	2112.21	2009.29	2172.92	1688.62	1641.91	3510.34	3047.3	1918.4
GBSCOH1_1197	Membrane	805.323	756.732	661.579	1066.18	1127.7	965.87	608.682	751.608	854.206
GBSCOH1_1198	Membrane	1246.68	1063.64	866.113	1435.73	1264.18	1354.63	809.128	839.754	871.759
GBSCOH1_1207	Membrane	11466.7	10826.3	8672.36	10524.1	11028.1	12062.7	12387.1	11240.9	12744.6
GBSCOH1_1211	Membrane	10571.6	18772.5	14610.6	7428.58	5819.4	10254.6	21374.5	10895.3	10309.8
GBSCOH1_1213	Membrane	109.543	85.0639	71.0896	18.4839	31.8558	37.4196	179.536	182.315	79.5896
GBSCOH1_1220	Membrane	6411.4	6629.91	5770.69	11351.3	12975.5	11989.2	9183.16	7940.85	9866.97
GBSCOH1_1221	Membrane	1288.12	1234.75	1380.11	2417.62	2422.38	2826.74	2418.33	1847.35	2217.94
GBSCOH1_1227	Membrane	2150.65	1207.81	1652.95	933.153	849.778	1272.01	916.966	805.303	171.712
GBSCOH1_1232	Membrane	692.73	735.841	720.987	730.787	779.675	918.005	714.731	642.706	895.646
GBSCOH1_1237	Membrane	14.5432	31.498	19.5103	0	0	0	20.1956	23.5504	21.8433
GBSCOH1_1240	Membrane	545.282	784.203	438.659	494.445	443.793	455.765	462.316	622.25	547.954
GBSCOH1_1245	Membrane	539.618	412.972	357.75	338.495	275.881	259.403	432.357	468.253	402.646
GBSCOH1_1246	CellWall	1837.12	2409.49	1991.49	1338.95	852.545	1382.42	3114.41	1947.15	2563.87
GBSCOH1_1251	Membrane	863.952	668.286	935.681	782.058	826.552	874.57	624.785	688.372	757.032
GBSCOH1_1252	Membrane	6624.63	5965.24	5810.78	6826.67	7588.11	6289.94	5731.06	5602.38	7201.62
GBSCOH1_1257	Membrane	111.681	203.756	318.838	253.289	138.418	163.625	242.846	196.553	657.137
GBSCOH1_1259	Membrane	1117.25	717.959	601.455	702.959	666.187	996.923	657.523	680.776	469.723
GBSCOH1_1261	Membrane	413.265	244.69	200.437	200.531	175.814	208.321	268.648	233.979	195.395
GBSCOH1_1263	Membrane	1020.8	1887.85	973.805	1322.22	1058.8	1137.26	887.214	1028.2	827.513
GBSCOH1_1264	Membrane	11400	8571.42	10519.8	9967.55	11910.8	12771.6	12105.3	8876.34	7954.15
GBSCOH1_1265	Membrane	60.6896	44.1738	53.3711	55.3984	55.3415	89.3176	47.073	42.4452	33.9741
GBSCOH1_1266	Membrane	22.6266	17.2502	16.2949	14.8924	23.3912	21.0875	14.9148	18.3656	17.6808
GBSCOH1_1270	Membrane	2854.49	2650.69	2619.43	1983.8	2251.84	2859.12	2492.41	2493.35	2788.76
GBSCOH1_1274	Membrane	163.567	385.989	387.119	148.708	167.393	300.793	574.431	528.269	292.637
GBSCOH1_1275	Membrane	37.2769	36.6039	51.5574	13.3899	8.98893	32.142	144.861	109.617	31.2554
GBSCOH1_1277	Membrane	507.511	1235.93	882.611	367.41	259.268	342.89	2726.61	1348.53	1924.58
GBSCOH1_1279	CellWall	2801.65	5943.37	4125.05	1125.8	878.109	1170.2	12384.1	6704.11	5029.6
GBSCOH1_1280	CellWall	2537.78	5147.52	3271.41	1045.55	813.164	1069.87	13325.2	7104.37	4674.5
GBSCOH1_1281	CellWall	645.299	785.285	792.605	225.592	219.629	244.416	811.615	660.075	777.976
GBSCOH1_1285	Membrane	256.882	92.5151	177.706	149.583	106.81	130.741	154.16	164.323	144.723
GBSCOH1_1286	Membrane	561.38	430.172	406.331	418.11	340.99	363.544	443.62	411.732	420.647
GBSCOH1_1287	Membrane	4049.06	3500.27	3178.94	3523.83	3851.04	3017.53	3922.7	3851.07	3202.25
GBSCOH1_1288	Membrane	4001.04	4453.47	3274.05	3943.54	4098.28	3422.77	3098.62	3488.8	3327.32
GBSCOH1_1292	Membrane	7019.74	6057.5	5914.44	4472.07	4817.88	4466.58	4639.89	3950.49	5544.33
GBSCOH1_1293	Membrane	463.483	560.786	691.298	516.377	591.758	481.106	717.719	656.98	336.815
GBSCOH1_1294	Membrane	3458.13	2580.47	2161.64	2309.63	1946.63	2645.7	3206.3	2853.51	2009.36
GBSCOH1_1301	Membrane	6080.18	4955.54	5377.77	2098.06	1163.96	3074.97	4706.19	3097.66	1961.75
GBSCOH1_1312	Membrane	1127.6	782.335	588.784	720.333	722.905	771.632	857.985	786.758	495.213
GBSCOH1_1316	Membrane	38711.2	40378.8	53990.7	35197.2	27184.6	50972.9	43873.1	39403.5	55747.2
GBSCOH1_1317	Membrane	603.36	415.329	413.789	499.543	431.296	720.367	436.052	429.531	372.067
GBSCOH1_1318	Membrane	765.901	489.546	493.397	462.654	471.225	761.2	533.678	572.595	303.504
GBSCOH1_1319	Membrane	660.317	480.953	460.565	680.15	710.725	772.39	587.7	721.853	349.928
GBSCOH1_1326	Membrane	207.718	202.201	217.573	328.064	218.967	328.875	261.009	290.169	187.378
GBSCOH1_1327	Membrane	19690.1	17053.3	19265.7	14838.2	18430.7	18558.8	15977.8	15687.9	18495.4
GBSCOH1_1328	Membrane	26315.9	31126.6	28553.2	35482	22977.8	39867.2	22048.3	23876.4	25231.3
GBSCOH1_1329	Membrane	25.2112	17.3425	25.5498	23.6997	27.8848	9.39922	21.9361	16.9585	24.3231
GBSCOH1_1334	CellWall	1844.62	2308.95	1155.93	1532.27	855.788	1183.97	3656.18	2496.92	2124.12
GBSCOH1_1335	CellWall	1251.53	2459.15	1889.74	1272.2	923.218	1639.52	2513.42	1637.67	1658.38
GBSCOH1_1339	Membrane	3369.73	3051.71	2223.87	3147.83	2818.6	2810.13	3516.14	3233.38	2226.99
GBSCOH1_1341	Membrane	1219.63	1014.14	786.013	915.282	933.211	975.485	960.948	1016.75	944.298
GBSCOH1_1342	Membrane	706.516	646.06	472.301	704.575	709.28	504.107	504.14	438.098	650.425
GBSCOH1_1345	Membrane	3185.56	1916.29	2578.88	2455.97	1914.98	4042.27	1738.31	1950.25	252.686
GBSCOH1_1348	Membrane	256.867	315.486	214.229	749.339	806.92	754.799	563.264	649.791	513.028
GBSCOH1_1356	Membrane	230.438	179.4	282.894	533.283	504.222	553.186	363.123	327.885	202.505
GBSCOH1_1357	Membrane	16246.8	15611.5	13837.3	11679.4	13418.9	12495.3	14713.5	15777.5	13223.3
GBSCOH1_1358	Membrane	26.144	28.3593	38.0182	49.9856	41.2519	36.8318	40.4603	27.2906	31.5683
GBSCOH1_1375	CellWall	80.2718	105.503	112.676	42.4777	37.3823	42.0828	61.6284	51.8244	57.5616
GBSCOH1_1379	Membrane	89.5869	69.0201	65.064	131.825	94.7154	69.4674	86.6588	93.4985	44.5725
GBSCOH1_1386	Membrane	3062.35	2818.54	2830.22	3313.81	3029.91	2492.06	2738.61	2735.72	3088.47
GBSCOH1_1389	Membrane	8837.8	7202.72	7176.37	5955.73	5274.05	6234.79	6705.39	5959.83	4577.95
GBSCOH1_1390	Membrane	36224.3	37081.7	55910.6	35493.1	25414.6	35339.1	45305.7	33426.6	54421.5
GBSCOH1_1392	Membrane	4483.94	3722.12	3622.42	4240.51	4274.89	4439.3	6448.17	5476.16	2949.29
GBSCOH1_1393	Membrane	2400.36	2310.49	4418.79	4327.18	3025.3	3374.08	2864.01	2739.49	5227.82
GBSCOH1_1410	Membrane	569.824	344.408	337.016	729.83	433.103	695.324	408.32	429.121	265.873
GBSCOH1_1414	Membrane	132.236	47.7342	27.2126	105.133	67.2958	132.434	60.016	64.2351	48.5836
GBSCOH1_1415	Membrane	545.129	556.834	564.996	636.378	651.342	701.878	356.311	277.616	352.807
GBSCOH1_1418	Membrane	109.851	219.182	146.115	162.353	134.612	130.662	154.899	193.175	189.024
GBSCOH1_1433	Membrane	1237.65	1169.04	1438.03	2029.28	1906.92	2581.63	1733.83	1416.32	1730.99
GBSCOH1_1439	Membrane	277.999	267.87	250.659	284.483	223.97	227.754	167.732	173.804	157.427
GBSCOH1_1440	Membrane	5188.54	5014.89	4598.99	5248.11	5700.61	4290.96	4371.81	4855.89	4682.62
GBSCOH1_1441	Membrane	669.25	356.373	362.721	534.612	420.481	1089.37	438.838	457.708	288.724
GBSCOH1_1442	Membrane	62.33	62.2869	50.5841	75.3983	60.6159	42.2487	66.0192	66.1557	64.4666
GBSCOH1_1446	Membrane	220.953	281.951	241.094	150.542	172.343	253.423	192.034	195.163	185.889
GBSCOH1_1451	Membrane	285.591	312.589	422.271	265.632	239.754	239.811	366.424	353.899	306.849
GBSCOH1_1455	Membrane	470.566	560.351	477.73	660.719	802.355	729.196	1217.58	1026.16	1158.79
GBSCOH1_1458	Membrane	18695.8	19447.6	13707.1	11049.3	10996.4	11486.5	18587.8	16563.8	18511.5
GBSCOH1_1459	Membrane	123.664	112.101	107.138	73.209	81.4824	86.3213	109.897	137.251	104.574
GBSCOH1_1460	Membrane	12155.4	11139.2	13167.8	6671.27	6431.21	8602.15	18880.7	13208.3	16511.1
GBSCOH1_1463	Membrane	6582.03	5304.34	6125.75	7709.83	7634.73	6893.46	7657.72	6282.47	7368.82
GBSCOH1_1467	Membrane	3581.83	2778.25	2432	2728.44	2582.53	2542.06	2777.35	2995.35	2062.54
GBSCOH1_1468	Membrane	13511.8	14464.3	13736.1	16043.6	12736.1	17199.7	11391.9	12428.3	14779
GBSCOH1_1472	Membrane	621.751	625.626	513.543	525.096	560.416	552.524	466.526	468.512	545.566
GBSCOH1_1475	Membrane	1464.72	1480.53	1751.93	2501.49	2366.02	2399.76	1812.45	1521.5	1420.84
GBSCOH1_1476	Membrane	32360.2	33748.1	50656.9	64302.6	47380.3	58661.2	44705	43967.5	78018.1
GBSCOH1_1478	Membrane	47.2668	43.5703	43.9138	58.5093	53.8304	55.5	42.0023	47.9917	36.7733
GBSCOH1_1480	Membrane	404.439	369.088	315.365	391.172	429.853	397.24	385.476	356.882	296.819
GBSCOH1_1481	Membrane	1537.85	1473	1249	1715.26	1782.52	1708.8	1174.93	1307.16	1227.77
GBSCOH1_1482	Membrane	81.1599	74.685	88.3439	116.705	74.3293	58.8794	110.792	135.742	57.0131
GBSCOH1_1483	Membrane	14351.8	10587.2	9160.57	13085.9	12986.6	11004.6	10849.3	10804.1	10087.8
GBSCOH1_1484	Membrane	442.938	308.89	249.33	457.462	403.794	294.044	366.835	356.253	274.947
GBSCOH1_1487	Membrane	8621.85	6713.48	6492.99	6196.6	6298.58	5975.45	7945.02	7574.79	5699.59
GBSCOH1_1489	Membrane	3722.88	3665.99	6309.01	2886.46	1989.45	3937.03	5802.99	5070.46	6314.77
GBSCOH1_1490	Membrane	8435.95	7431.79	7676.8	6857.19	6189.65	8567.32	11218.7	8044.22	6292.38
GBSCOH1_1503	Membrane	1138.41	939.295	637.453	2219.64	2246.22	2018.54	1483.38	1113.05	1029.45
GBSCOH1_1523	Membrane	1362.16	1434.58	1131.12	1760.25	1588.96	1193.28	1323.72	1407.9	1114.53
GBSCOH1_1534	CellWall	498.307	865.325	878.266	582.861	403.775	797.586	1289.92	873.203	1292.92
GBSCOH1_1541	Membrane	668.821	626.35	483.618	489.875	448.388	540.752	671.055	667.391	641.567
GBSCOH1_1554	Membrane	214.783	161.919	179.166	91.8848	69.7499	127.734	178.634	116.056	184.853
GBSCOH1_1555	Membrane	166.994	97.3202	85.8197	61.5381	51.0965	102.736	92.121	99.0615	62.8416
GBSCOH1_1557	Membrane	5866.78	4878.84	4563.41	5685.25	5599.52	4315.79	6467.24	5860.19	5514.23
GBSCOH1_1558	Membrane	1625.84	1113.5	1032.78	1202.69	1350.53	2182.42	1289.54	1227.66	1007.56
GBSCOH1_1563	Membrane	38.1154	32.105	35.9794	47.8935	49.9385	56.4325	46.6553	48.952	34.5509
GBSCOH1_1565	Membrane	42.2361	28.4547	21.6901	31.7368	32.2713	31.8091	45.9338	41.5577	24.9552
GBSCOH1_1567	Membrane	1518.11	1323.56	1446.74	1883.72	1657.08	1311.75	1503.33	1288.93	1006.4
GBSCOH1_1569	Membrane	919.374	971.104	856.788	686.295	622.225	721.507	762.379	774.965	709.765
GBSCOH1_1570	CellWall	3323.5	3190.67	3298.34	3423.02	3311.54	3503	4211.45	3353.46	3395.57
GBSCOH1_1572	Membrane	1149.34	2477.69	3278.94	6780.6	2881.69	2854.34	4188.73	4516.35	2943.61
GBSCOH1_1578	Membrane	154.339	85.1289	49.3622	203.844	147.933	36.1842	106.671	111.955	99.6242
GBSCOH1_1579	Membrane	17997.7	15635.4	12301.4	17812.7	15666.9	13808.6	13970.7	13589.3	9006.38
GBSCOH1_1581	Membrane	3375.86	2770.16	2256.86	3136.52	2874.94	3639.87	2837.39	2196.69	1800.69
GBSCOH1_1586	Membrane	202.863	202.259	156.726	158.325	165.605	168.301	197.092	206.658	181.228
GBSCOH1_1587	Membrane	758.633	622.622	538.88	440.493	520.08	508.001	582.893	557.808	666.347
GBSCOH1_1588	Membrane	710.143	783.066	747.529	494.973	577.326	614.86	2011.57	2226.26	2213.75
GBSCOH1_1589	Membrane	140.654	151.348	134.326	108.05	110.653	99.3019	376.94	342.059	332.636
GBSCOH1_1590	Membrane	7446.33	6617.94	5668.96	4271.11	3917.9	4013.01	7058.55	6783.79	5302.44
GBSCOH1_1591	Membrane	29.6093	36.486	28.3354	0	0	0	61.8059	28.992	79.0212
GBSCOH1_1592	Membrane	0	0	0	0	0	0	22.4237	32.1172	45.0528
GBSCOH1_1593	Membrane	675.443	741.65	1172.33	1611.45	1706.32	1199.38	302.016	641.603	1051.73
GBSCOH1_1613	Membrane	5502.14	6226.95	6946.8	4662.16	3934.84	5191.28	7876.44	5648.14	7405.43
GBSCOH1_1634	Membrane	8199.71	8353.83	8558.75	5534.99	5234.23	5488.32	7619.59	6435.12	8257.9
GBSCOH1_1636	Membrane	84.9764	79.1263	74.8626	85.1762	111.887	95.6917	93.6825	98.2203	79.9355
GBSCOH1_1638	Membrane	238.455	61.4201	138.719	36.9162	19.8625	88.1576	0	0	0
GBSCOH1_1639	Membrane	1523.65	1645.51	1228.26	1807.92	1665.48	1799.84	1694.95	1776.91	1409.09
GBSCOH1_1642	Membrane	520.789	439.094	367.691	545.36	579.899	385.303	427.198	435.337	336.896
GBSCOH1_1644	Membrane	4103.04	3703.3	3213.75	1270.78	1148.33	1435.5	4087.6	3360.55	4199.51
GBSCOH1_1645	Membrane	12829.1	14469.4	14589.9	8560.58	7742.18	9777.79	13901.3	16078.5	21436.8
GBSCOH1_1662	Membrane	738.214	513.061	387.545	784.407	651.935	686.484	652.301	669.898	434.249
GBSCOH1_1663	Membrane	764.15	764.136	646.217	601.976	537.52	819.64	642.923	709.286	444.334
GBSCOH1_1670	Membrane	1337.84	1507.02	2130.48	1888.28	1897.16	2273.77	1043.16	1165.22	2194.1
GBSCOH1_1677	Membrane	82.5361	65.4586	46.9234	114.922	100.599	68.0738	86.1946	72.2065	128.844
GBSCOH1_1681	Membrane	11394.5	8367.01	8292.62	8176.82	8639.96	10905.2	10760.6	9620.03	9431.39
GBSCOH1_1682	Membrane	115.903	123.747	96.0176	105.075	107.111	101.206	132.78	142.642	144.157
GBSCOH1_1687	Membrane	431.49	110.904	266.532	121.687	80.1054	1069.79	164.828	175.307	95.271
GBSCOH1_1691	Membrane	241.165	215.786	172.243	203.605	232.093	218.235	111.157	128.6	119.764
GBSCOH1_1692	Membrane	1249.29	1170.26	704.16	1611.59	1549.69	2414.59	1004.1	931.051	622.91
GBSCOH1_1702	Membrane	1917.15	1114.08	2565.77	1891.47	2014.43	2647.51	1556.47	1553.91	2726.66
GBSCOH1_1705	Membrane	76.9043	92.576	90.1309	63.3595	63.9309	46.9135	120.548	118.726	174.734
GBSCOH1_1707	Membrane	7865.51	6535.75	5170.05	2981.61	3127.5	3218.43	4916.14	4652.8	4409.21
GBSCOH1_1708	Membrane	180.855	96.6581	49.1812	87.2413	75.6914	102.349	175.207	94.8505	153.827
GBSCOH1_1710	Membrane	10123.5	5886.32	8454.88	11656.1	8874.59	13840	6268.75	6036.78	8030.54
GBSCOH1_1713	Membrane	403.894	393.535	358.645	367.559	399.204	421.713	477.929	407.525	418.562
GBSCOH1_1714	Membrane	147.318	176.024	104.86	170.913	147.656	158.659	115.275	124.356	114.743
GBSCOH1_1718	Membrane	12423.9	16528.4	10800.5	14630.5	14102.3	12315.6	12644	13642.8	13273.8
GBSCOH1_1734	Membrane	282.98	216.245	337.731	187.245	201.884	445.764	448.443	330.246	282.87
GBSCOH1_1736	CellWall	4348.9	8426.2	5920.87	4801.04	3145.37	4350.65	15428.4	9318.82	10455.2
GBSCOH1_1737	Membrane	1590.21	2184.36	1327.91	3040.38	2360.8	1532.52	1913.71	2050.83	1764.13
GBSCOH1_1740	Membrane	470.522	610.651	587.982	221.784	256.012	276.06	218.948	229.969	342.1
GBSCOH1_1742	Membrane	188.358	209.359	122.814	142.722	138.599	128.071	113.198	127.399	138.948
GBSCOH1_1743	Membrane	896.104	894.125	580.989	91.9322	92.9882	70.7213	330.308	304.413	354.875
GBSCOH1_1744	Membrane	74.3077	57.6912	56.7714	0	0	0	40.6051	32.0202	36.8209
GBSCOH1_1749	Membrane	153.475	183.14	160.906	248.213	224.61	194.817	200.917	213.314	228.527
GBSCOH1_1750	Membrane	105.307	193.273	101.15	134.464	112.477	106.848	138.545	157.651	177.029
GBSCOH1_1753	Membrane	48.9078	58.3894	40.1205	62.7616	63.7261	67.0734	43.9631	51.3224	54.6119
GBSCOH1_1756	Membrane	2682.45	2463.97	1687.17	2077.07	1944.64	1311.55	2224.78	2204.53	1985.36
GBSCOH1_1757	Membrane	424.416	371.748	334.715	422.207	433.3	422.093	434.26	403.031	464.677
GBSCOH1_1760	Membrane	24.0787	54.9216	43.1878	24.3159	29.0616	27.5812	43.4607	59.7129	46.1534
GBSCOH1_1763	Membrane	44.2323	36.5744	53.0483	37.1588	34.4375	37.1157	142.798	86.1931	150.956
GBSCOH1_1780	CellWall	118.686	177.131	191.77	95.3622	37.3045	111.576	268.181	148.082	266.943
GBSCOH1_1788	Membrane	317.945	306.59	723.483	243.409	480.021	780.606	483.987	363.598	631.516
GBSCOH1_1802	CellWall	90.312	144.136	123.32	78.5226	44.2246	65.3502	157.281	110.039	159.975
GBSCOH1_1810	Membrane	735.797	1623.71	1657.56	1178.37	1014.84	712.61	4550.79	4937.44	7463.08
GBSCOH1_1817	Membrane	99.2948	69.123	73.4443	51.3525	50.508	53.787	130.144	104.78	119.727
GBSCOH1_1819	Membrane	1293.17	1247.21	893.453	1376.57	983.342	1098.49	879.707	996.531	753.341
GBSCOH1_1825	Membrane	789.73	1125.16	1346.34	2073.99	1947.98	1671.66	848.217	858.876	1398.07
GBSCOH1_1834	Membrane	43.4039	24.0924	26.4525	41.8633	34.4724	31.204	0	0	0
GBSCOH1_1835	Membrane	43.3989	63.3171	38.9929	58.4591	52.7789	42.6247	36.6115	42.7838	41.8481
GBSCOH1_1842	Membrane	335.396	328.962	491.007	1444.25	1269.44	1062.98	506.04	505.328	666.568
GBSCOH1_1843	Membrane	0	0	0	0	0	0	0	0	0
GBSCOH1_1848	Membrane	9.48562	10.4572	7.02668	37.5836	51.6364	46.9986	14.4205	12.3229	11.4419
GBSCOH1_1853	CellWall	671.003	1128.58	862.403	773.484	537.525	836.592	1528	906.642	812.988
GBSCOH1_1856	Membrane	425.386	470.02	360.462	458.851	453.934	387.984	382.862	413.581	457.078
GBSCOH1_1857	Membrane	363.993	439.189	560.044	270.67	228.27	334.261	452.311	313.415	631.706
GBSCOH1_1860	Membrane	84.7175	53.3919	38.9994	26.6898	26.3305	83.4157	39.6653	36.2479	24.0891
GBSCOH1_1861	Membrane	335.939	564.037	274.272	314.6	284.752	256.49	418.362	495.457	411.187
GBSCOH1_1865	CellWall	2238.45	5412.98	4652.14	5041.15	2027.79	6927.69	8265.39	5213.9	9885.8
GBSCOH1_1867	Membrane	2317.99	2160.96	2185.23	2150.93	2200.65	2173.66	2413.09	2209.3	2663.88
GBSCOH1_1869	Membrane	6058.52	6818.89	6581.2	7749.97	7853.2	8491.09	13499	8790.99	8518.18
GBSCOH1_1872	Membrane	4127.58	2685.84	2520.93	2722.94	1883.96	3184.64	2647.91	2422.54	2102.55
GBSCOH1_1877	Membrane	8570.64	7715.22	7732.93	11939.7	11373.8	11241.6	10977.5	8861.99	8821.75
GBSCOH1_1878	Membrane	569.227	483.549	405.945	613.219	635.268	552.343	533.689	486.852	399.709
GBSCOH1_1879	Membrane	11465.3	10795.2	14530.4	10445.6	5847.7	9661.01	16003.5	12904.4	16225.6
GBSCOH1_1888	Membrane	1160.58	971.871	932.104	931.618	1058.08	1213.67	740.294	683.405	522.665
GBSCOH1_1895	Membrane	3056.32	2579.5	2114.41	2226.13	2201.19	2197.23	2731.05	2590.29	2189.8
GBSCOH1_1898	Membrane	313.256	215.699	219.92	241.51	216.425	292.367	251.125	183.874	221.283
GBSCOH1_1901	Membrane	4003.22	3850.54	3294.18	3608.58	3823.05	3175.26	3446.53	3782.56	3587.41
GBSCOH1_1905	Membrane	1793.86	1337.83	1244.68	1699.63	1622.14	1877.89	1299.16	1470.22	1114.97
GBSCOH1_1906	Membrane	367.565	262.024	225.932	315.849	211.313	301.958	274.414	261.802	245.826
GBSCOH1_1911	Membrane	742.688	419.198	677.617	533.559	333.781	835.028	357.297	544.31	101.599
GBSCOH1_1916	Membrane	28.0396	40.5203	30.2822	39.2191	35.6699	39.801	49.4277	47.8654	41.129
GBSCOH1_1917	Membrane	158.441	49.8055	55.7378	0	0	0	69.2132	62.3962	90.3449
GBSCOH1_1921	Membrane	16.3458	25.7943	17.2088	316.026	123.217	218.506	103.607	79.3704	101.882
GBSCOH1_1923	Membrane	428.094	475.834	342.521	612.763	539.53	490.583	387.718	354.965	487.267
GBSCOH1_1924	Membrane	884.415	966.593	610.079	367.082	365.527	313.083	888.639	776.268	769.374
GBSCOH1_1927	Membrane	64.7089	77.8463	56.9297	63.8132	70.1306	98.1884	86.4566	80.4884	65.6843
GBSCOH1_1929	Membrane	570.354	633.79	593.937	718.47	785.62	623.401	643.367	665.216	654.234
GBSCOH1_1930	Membrane	1328.02	1320.5	1332.3	1269.99	1408.14	1563.98	933.091	914.872	1220.9
GBSCOH1_1931	Membrane	3487.12	2680.49	2099.52	2871.4	2777.47	2274.78	76.0024	69.2312	144.187
GBSCOH1_1933	Membrane	140.178	178.663	120.035	62.9275	167.621	248.484	123.654	104.983	90.4958
GBSCOH1_1934	Membrane	215.177	346.88	308.136	390.604	287.712	392.65	238.105	212.65	365.084
GBSCOH1_1967	Membrane	2501.02	2143.77	1880.72	1969.99	2140.42	2018.95	1634.74	1670.59	2056.86
GBSCOH1_1969	Membrane	50.516	36.042	32.8616	32.1033	45.2794	33.5977	64.6627	57.4272	26.1766
GBSCOH1_1972	Membrane	10784.9	7073.02	8162.85	4134.1	5768.33	6406.61	7907.49	7968.87	6044.28
GBSCOH1_1973	Membrane	0	0	0	0	0	0	12.6861	23.5826	19.542
GBSCOH1_1976	Membrane	462.811	410.079	356.594	374.803	359.323	366.016	438.293	413.956	308.165
GBSCOH1_1977	Membrane	1877.79	1691.68	1319.79	1203.34	1048.57	1354.73	1317.57	1187.64	849.969
GBSCOH1_1978	Membrane	1268.7	1112.22	1044.3	1038.3	902.807	1025.29	1070.81	885.331	645.239
GBSCOH1_1979	Membrane	2986.11	2161.72	1896.63	2217.73	1816.11	2328.18	2347.04	2377.72	1972.14
GBSCOH1_1984	Membrane	277.347	171.146	159.216	116.468	126.252	147.727	149.798	154.529	109.443
GBSCOH1_1991	Membrane	1133.29	475.08	751.537	0	0	0	0	0	0
GBSCOH1_1994	Membrane	19598	16098.7	12628.7	18716	17510.1	19983.7	21846.4	18775.2	17468.9
GBSCOH1_1997	Membrane	68.8079	63.8508	68.4988	95.0373	120.33	73.8929	56.5112	50.8258	43.4021
GBSCOH1_1998	Membrane	1697.62	1661.74	1428.56	2252.1	2187.5	2252.14	1250.11	1202.97	1022.48
GBSCOH1_2000	Membrane	659.158	587.424	592.796	487.701	532.78	389.586	368.091	405.751	453.588
