# Supplementary material for: Group B streptococcal membrane vesicles induce proinflammatory responses in neonatal meninges
Source: Infect Immun. 2026 Jun 22;94(7):e00231-26. doi: 10.1128/iai.00231-26 (PMC13367065; doi:10.1128/iai.00231-26)
Supplement: Table S5 — Differential abundance of cell surface proteins in parent GBS cells. [file iai.00231-26-s0006.xlsx]

## Sheet: Table_S5
Locus_Tag	IagB_vs_COH1_ratio	IagB_vs_COH1_p.val	IagB_vs_COH1_p.adj	IagB_vs_COH1_significant	MprF_vs_COH1_ratio	MprF_vs_COH1_p.val	MprF_vs_COH1_p.adj	MprF_vs_COH1_significant
GBSCOH1_0003	0.228	0.165157	0.872	FALSE	-0.222	0.174939	0.826	FALSE
GBSCOH1_0010	-0.218	0.238354	0.889	FALSE	-0.0166	0.925447	0.922	FALSE
GBSCOH1_0012	0	1	0.939	FALSE	6.08	3.498e-13	5.99e-15	TRUE
GBSCOH1_0015	-0.151	0.252244	0.891	FALSE	-0.188	0.16256	0.82	FALSE
GBSCOH1_0033	-0.164	0.658922	0.926	FALSE	0.277	0.459819	0.889	FALSE
GBSCOH1_0034	-0.0366	0.790665	0.932	FALSE	0.251	0.093261	0.768	FALSE
GBSCOH1_0035	-0.405	0.137272	0.862	FALSE	-0.0382	0.881267	0.92	FALSE
GBSCOH1_0040	0.177	0.318934	0.901	FALSE	-0.0571	0.741016	0.912	FALSE
GBSCOH1_0044	0.788	0.00208811	0.322	FALSE	0.137	0.479394	0.891	FALSE
GBSCOH1_0046	-0.0295	0.895108	0.936	FALSE	-0.336	0.155868	0.817	FALSE
GBSCOH1_0050	0.643	0.101999	0.845	FALSE	0.0854	0.814656	0.916	FALSE
GBSCOH1_0051	-0.197	0.247759	0.891	FALSE	-0.163	0.332097	0.871	FALSE
GBSCOH1_0052	-0.343	0.0824134	0.831	FALSE	-0.354	0.0745454	0.743	FALSE
GBSCOH1_0055	0.417	0.0176957	0.685	FALSE	-0.125	0.40924	0.883	FALSE
GBSCOH1_0056	-0.569	0.21306	0.884	FALSE	-1.23	0.0172442	0.517	FALSE
GBSCOH1_0059	0.371	0.400416	0.91	FALSE	0.166	0.701845	0.91	FALSE
GBSCOH1_0061	0.214	0.612593	0.924	FALSE	0.223	0.598589	0.902	FALSE
GBSCOH1_0078	0.0613	0.717013	0.929	FALSE	-0.12	0.480721	0.891	FALSE
GBSCOH1_0094	0.0579	0.745817	0.93	FALSE	0.237	0.203495	0.838	FALSE
GBSCOH1_0105	0.0603	0.750813	0.93	FALSE	-0.0724	0.703403	0.91	FALSE
GBSCOH1_0109	0.341	0.0162432	0.674	FALSE	-0.421	0.00534698	0.285	FALSE
GBSCOH1_0116	0.185	0.549683	0.92	FALSE	1.06	0.00599402	0.307	FALSE
GBSCOH1_0117	-0.448	0.36516	0.906	FALSE	-0.907	0.0851611	0.758	FALSE
GBSCOH1_0118	0.686	0.00120126	0.224	FALSE	0.194	0.223335	0.844	FALSE
GBSCOH1_0122	0	1	0.939	FALSE	7.15	4.88578e-08	5.99e-15	TRUE
GBSCOH1_0123	0.51	0.0853592	0.834	FALSE	0.204	0.459611	0.889	FALSE
GBSCOH1_0125	0.135	0.32424	0.902	FALSE	0.0787	0.560045	0.899	FALSE
GBSCOH1_0133	0.739	9.61588e-05	0.0131	FALSE	0.455	0.00286644	0.177	FALSE
GBSCOH1_0136	0.464	0.0145114	0.659	FALSE	-0.0628	0.693646	0.909	FALSE
GBSCOH1_0137	0.274	0.0303537	0.748	FALSE	-0.0718	0.519431	0.895	FALSE
GBSCOH1_0138	-0.441	0.00704685	0.548	FALSE	-0.291	0.0484518	0.688	FALSE
GBSCOH1_0139	-0.152	0.240554	0.889	FALSE	-0.0174	0.888855	0.92	FALSE
GBSCOH1_0141	0.226	0.36807	0.906	FALSE	0.23	0.361283	0.875	FALSE
GBSCOH1_0147	1	0.00478378	0.479	FALSE	-0.493	0.10176	0.777	FALSE
GBSCOH1_0148	-1.6	3.35765e-06	1.27e-05	FALSE	-1.44	8.48807e-06	3.94e-06	FALSE
GBSCOH1_0149	0.162	0.497131	0.917	FALSE	0.357	0.152237	0.815	FALSE
GBSCOH1_0150	0.0719	0.599111	0.923	FALSE	-0.0584	0.668418	0.907	FALSE
GBSCOH1_0151	0.0947	0.525717	0.919	FALSE	-0.0103	0.944137	0.923	FALSE
GBSCOH1_0152	0.3	0.0313409	0.751	FALSE	-0.0615	0.615603	0.903	FALSE
GBSCOH1_0153	0.223	0.127569	0.858	FALSE	0.0849	0.538708	0.897	FALSE
GBSCOH1_0157	-0.0429	0.781581	0.932	FALSE	0.244	0.138028	0.806	FALSE
GBSCOH1_0161	0.0339	0.834745	0.934	FALSE	0.182	0.277531	0.859	FALSE
GBSCOH1_0173	0.545	0.0116772	0.628	FALSE	-0.217	0.242781	0.85	FALSE
GBSCOH1_0174	-0.52	0.1511	0.867	FALSE	-0.491	0.172861	0.825	FALSE
GBSCOH1_0178	-0.225	0.160754	0.871	FALSE	-0.351	0.0407758	0.663	FALSE
GBSCOH1_0184	0.0442	0.81333	0.933	FALSE	0.445	0.0363758	0.646	FALSE
GBSCOH1_0188	-0.656	0.00684366	0.543	FALSE	-0.245	0.226825	0.846	FALSE
GBSCOH1_0189	-0.0691	0.748863	0.93	FALSE	-0.521	0.0339874	0.636	FALSE
GBSCOH1_0190	1.06	0.140667	0.864	FALSE	-0.283	0.678461	0.908	FALSE
GBSCOH1_0191	0.048	0.745572	0.93	FALSE	-0.102	0.49478	0.893	FALSE
GBSCOH1_0192	-0.0235	0.855988	0.934	FALSE	-0.0663	0.610473	0.903	FALSE
GBSCOH1_0193	-0.00845	0.960075	0.938	FALSE	0.594	0.00539239	0.286	FALSE
GBSCOH1_0197	0.00681	0.975051	0.938	FALSE	0.0044	0.983862	0.924	FALSE
GBSCOH1_0200	0	1	0.939	FALSE	7.99	8.28775e-14	5.99e-15	TRUE
GBSCOH1_0213	0.196	0.496584	0.917	FALSE	0.0777	0.785229	0.915	FALSE
GBSCOH1_0227	-0.0038	0.975851	0.938	FALSE	-5.78	2.49138e-12	5.99e-15	TRUE
GBSCOH1_0228	-0.407	0.0246996	0.725	FALSE	0.525	0.00699692	0.337	FALSE
GBSCOH1_0229	-0.359	0.071002	0.821	FALSE	0.319	0.102924	0.778	FALSE
GBSCOH1_0230	-0.566	0.0239621	0.722	FALSE	0.0857	0.692102	0.909	FALSE
GBSCOH1_0231	-0.193	0.241153	0.89	FALSE	0.348	0.0498363	0.692	FALSE
GBSCOH1_0232	0.11	0.810249	0.933	FALSE	0.384	0.411733	0.883	FALSE
GBSCOH1_0238	-6.44	1.49799e-13	8.42e-15	TRUE	-0.293	0.0165698	0.509	FALSE
GBSCOH1_0239	-0.318	0.219429	0.885	FALSE	0.357	0.172645	0.825	FALSE
GBSCOH1_0243	-0.0365	0.829592	0.933	FALSE	-0.804	0.000821099	0.0497	FALSE
GBSCOH1_0244	-0.196	0.289812	0.897	FALSE	-0.198	0.283684	0.861	FALSE
GBSCOH1_0245	0.599	0.00132676	0.241	FALSE	0.116	0.403025	0.882	FALSE
GBSCOH1_0256	0.31	0.02161	0.71	FALSE	0.228	0.0722596	0.74	FALSE
GBSCOH1_0257	-0.198	0.415068	0.911	FALSE	0.261	0.28851	0.862	FALSE
GBSCOH1_0262	0.0708	0.58739	0.923	FALSE	0.594	0.00101541	0.0607	FALSE
GBSCOH1_0263	-0.00603	0.965075	0.938	FALSE	0.563	0.00219026	0.139	FALSE
GBSCOH1_0270	-0.488	0.00270646	0.371	FALSE	-0.405	0.00799371	0.364	FALSE
GBSCOH1_0271	0.00419	0.976353	0.938	FALSE	0.237	0.1182	0.792	FALSE
GBSCOH1_0273	0.292	0.438364	0.913	FALSE	0.285	0.449498	0.888	FALSE
GBSCOH1_0274	-0.217	0.192974	0.879	FALSE	-0.226	0.177397	0.827	FALSE
GBSCOH1_0275	0.228	0.221462	0.886	FALSE	-0.123	0.496195	0.893	FALSE
GBSCOH1_0281	0.051	0.760041	0.931	FALSE	0.206	0.234324	0.848	FALSE
GBSCOH1_0282	-0.239	0.0922538	0.839	FALSE	-0.12	0.368568	0.877	FALSE
GBSCOH1_0289	0.126	0.553447	0.921	FALSE	-0.133	0.530438	0.896	FALSE
GBSCOH1_0291	0.214	0.171185	0.874	FALSE	0.175	0.254359	0.853	FALSE
GBSCOH1_0293	-0.0275	0.864658	0.935	FALSE	0.162	0.329037	0.87	FALSE
GBSCOH1_0300	0.206	0.119914	0.855	FALSE	0.22	0.0999283	0.775	FALSE
GBSCOH1_0301	0.461	0.166327	0.872	FALSE	-0.292	0.365063	0.876	FALSE
GBSCOH1_0302	0.177	0.321498	0.901	FALSE	-0.00725	0.966707	0.924	FALSE
GBSCOH1_0311	0.0608	0.696	0.928	FALSE	-6.5	5.94736e-12	5.99e-15	TRUE
GBSCOH1_0321	0.0271	0.870067	0.935	FALSE	0.0372	0.822441	0.917	FALSE
GBSCOH1_0329	-0.113	0.48355	0.916	FALSE	-0.339	0.0547271	0.705	FALSE
GBSCOH1_0337	-0.314	0.0820302	0.831	FALSE	0.326	0.0724354	0.74	FALSE
GBSCOH1_0339	-0.00917	0.929592	0.937	FALSE	0.0961	0.365943	0.876	FALSE
GBSCOH1_0340	-0.126	0.685777	0.928	FALSE	-0.564	0.094044	0.769	FALSE
GBSCOH1_0343	0.305	0.545443	0.92	FALSE	-0.377	0.45838	0.889	FALSE
GBSCOH1_0344	-0.385	0.0997117	0.844	FALSE	-0.211	0.342605	0.872	FALSE
GBSCOH1_0345	0.219	0.181841	0.877	FALSE	-0.0512	0.743647	0.912	FALSE
GBSCOH1_0348	0.0663	0.59605	0.923	FALSE	0.259	0.0595603	0.716	FALSE
GBSCOH1_0351	0.137	0.553192	0.921	FALSE	0.568	0.0308812	0.62	FALSE
GBSCOH1_0352	-0.037	0.751947	0.93	FALSE	0.13	0.28202	0.86	FALSE
GBSCOH1_0353	-0.189	0.276018	0.895	FALSE	-0.0829	0.623378	0.904	FALSE
GBSCOH1_0362	0.313	0.078864	0.828	FALSE	0.0993	0.546219	0.898	FALSE
GBSCOH1_0364	0.289	0.0793636	0.829	FALSE	0.00801	0.95766	0.923	FALSE
GBSCOH1_0371	-0.141	0.363491	0.906	FALSE	0.445	0.0139833	0.476	FALSE
GBSCOH1_0373	0.0729	0.671166	0.927	FALSE	-0.171	0.329696	0.87	FALSE
GBSCOH1_0374	-0.795	0.261683	0.893	FALSE	-8.71	2.8563e-07	2.38e-13	TRUE
GBSCOH1_0377	0.0039	0.990449	0.939	FALSE	-0.675	0.0612674	0.719	FALSE
GBSCOH1_0382	-0.16	0.828961	0.933	FALSE	-0.687	0.364703	0.876	FALSE
GBSCOH1_0383	0.155	0.362842	0.906	FALSE	0.231	0.185873	0.831	FALSE
GBSCOH1_0387	-0.203	0.209771	0.883	FALSE	0.12	0.443402	0.887	FALSE
GBSCOH1_0397	0.174	0.192991	0.879	FALSE	-0.371	0.0144217	0.482	FALSE
GBSCOH1_0401	-0.336	0.078586	0.828	FALSE	0.112	0.527549	0.896	FALSE
GBSCOH1_0413	-0.329	0.0206895	0.705	FALSE	0.38	0.0101471	0.412	FALSE
GBSCOH1_0416	0.309	0.250517	0.891	FALSE	1.17	0.00111943	0.0681	FALSE
GBSCOH1_0419	0.111	0.532937	0.919	FALSE	0.831	0.000830625	0.0502	FALSE
GBSCOH1_0432	0.165	0.156418	0.869	FALSE	0.323	0.01389	0.475	FALSE
GBSCOH1_0435	-0.245	0.527153	0.919	FALSE	-0.159	0.679876	0.908	FALSE
GBSCOH1_0437	0.668	0.108223	0.849	FALSE	0.343	0.384481	0.879	FALSE
GBSCOH1_0439	-1.26	3.21537e-06	1.13e-05	FALSE	-0.664	0.00050976	0.0295	FALSE
GBSCOH1_0443	-0.53	0.0558644	0.803	FALSE	-0.178	0.481733	0.891	FALSE
GBSCOH1_0444	-0.205	0.215115	0.884	FALSE	-0.46	0.0149798	0.49	FALSE
GBSCOH1_0445	-0.0174	0.902915	0.936	FALSE	-0.225	0.13955	0.807	FALSE
GBSCOH1_0452	0.00926	0.967718	0.938	FALSE	-0.00812	0.971705	0.924	FALSE
GBSCOH1_0456	-0.00366	0.981929	0.939	FALSE	0.102	0.533637	0.896	FALSE
GBSCOH1_0457	-0.364	0.032376	0.754	FALSE	-0.306	0.0630679	0.723	FALSE
GBSCOH1_0460	0.0745	0.54218	0.92	FALSE	-0.0559	0.646049	0.906	FALSE
GBSCOH1_0461	-0.0687	0.622705	0.925	FALSE	-0.025	0.856942	0.918	FALSE
GBSCOH1_0463	0.192	0.178664	0.876	FALSE	-0.234	0.108948	0.784	FALSE
GBSCOH1_0466	0.0251	0.938971	0.937	FALSE	-0.368	0.27836	0.859	FALSE
GBSCOH1_0474	0.627	0.000177823	0.0314	FALSE	0.247	0.0407505	0.663	FALSE
GBSCOH1_0475	0.359	0.0751583	0.825	FALSE	0.0368	0.841622	0.918	FALSE
GBSCOH1_0486	-0.432	0.0580247	0.806	FALSE	-0.302	0.16349	0.821	FALSE
GBSCOH1_0487	0.236	0.0961578	0.841	FALSE	0.0935	0.481802	0.891	FALSE
GBSCOH1_0489	0.396	0.344905	0.904	FALSE	-0.0989	0.80912	0.916	FALSE
GBSCOH1_0497	-0.478	0.00272553	0.373	FALSE	-0.0701	0.566769	0.899	FALSE
GBSCOH1_0503	0.0249	0.843358	0.934	FALSE	0.373	0.0134627	0.469	FALSE
GBSCOH1_0504	-0.146	0.319045	0.901	FALSE	0.196	0.18882	0.832	FALSE
GBSCOH1_0507	-0.0252	0.908664	0.936	FALSE	0.112	0.611931	0.903	FALSE
GBSCOH1_0508	-0.0688	0.82677	0.933	FALSE	1.02	0.00817058	0.368	FALSE
GBSCOH1_0513	0.544	0.0478623	0.79	FALSE	0.155	0.5323	0.896	FALSE
GBSCOH1_0520	1.27	0.0238317	0.721	FALSE	1.06	0.0499354	0.692	FALSE
GBSCOH1_0526	0.0952	0.611783	0.924	FALSE	-0.0898	0.631893	0.905	FALSE
GBSCOH1_0534	-0.197	0.100924	0.844	FALSE	-0.405	0.00434647	0.246	FALSE
GBSCOH1_0535	-0.0244	0.904052	0.936	FALSE	0.056	0.782492	0.914	FALSE
GBSCOH1_0536	0.619	0.003249	0.406	FALSE	-0.233	0.172292	0.825	FALSE
GBSCOH1_0542	-0.0212	0.879118	0.935	FALSE	0.0089	0.94904	0.923	FALSE
GBSCOH1_0545	0.165	0.260913	0.893	FALSE	-0.197	0.185468	0.831	FALSE
GBSCOH1_0550	0.363	0.282138	0.896	FALSE	0.432	0.206741	0.839	FALSE
GBSCOH1_0553	-0.367	0.00618186	0.525	FALSE	-0.0652	0.545561	0.898	FALSE
GBSCOH1_0556	-0.141	0.792432	0.932	FALSE	0.705	0.208674	0.84	FALSE
GBSCOH1_0562	-0.164	0.344819	0.904	FALSE	-0.543	0.00894097	0.387	FALSE
GBSCOH1_0568	-0.221	0.256673	0.892	FALSE	0.409	0.0516033	0.697	FALSE
GBSCOH1_0569	-0.272	0.284634	0.896	FALSE	0.353	0.173472	0.825	FALSE
GBSCOH1_0571	0.654	0.0012059	0.225	FALSE	0.132	0.376109	0.878	FALSE
GBSCOH1_0572	-0.338	0.111499	0.85	FALSE	0.419	0.0562555	0.708	FALSE
GBSCOH1_0580	0.176	0.231547	0.888	FALSE	-0.345	0.0325329	0.629	FALSE
GBSCOH1_0590	0.549	0.000447584	0.0936	FALSE	0.314	0.013745	0.473	FALSE
GBSCOH1_0591	-0.00152	0.995358	0.939	FALSE	-0.0832	0.750487	0.913	FALSE
GBSCOH1_0594	0.299	0.0322378	0.754	FALSE	0.0483	0.692707	0.909	FALSE
GBSCOH1_0607	0.126	0.425618	0.912	FALSE	0.0588	0.706865	0.91	FALSE
GBSCOH1_0614	-0.179	0.542506	0.92	FALSE	0.965	0.00741254	0.349	FALSE
GBSCOH1_0615	0.237	0.0565594	0.804	FALSE	0.559	0.000565535	0.0334	FALSE
GBSCOH1_0616	0.0294	0.884672	0.935	FALSE	0.0286	0.887793	0.92	FALSE
GBSCOH1_0617	0.217	0.169673	0.873	FALSE	-0.45	0.0126385	0.456	FALSE
GBSCOH1_0621	-0.374	0.345904	0.904	FALSE	0.0734	0.849878	0.918	FALSE
GBSCOH1_0641	-0.0445	0.736196	0.93	FALSE	0.303	0.0413766	0.666	FALSE
GBSCOH1_0642	-0.452	0.0900796	0.837	FALSE	0.163	0.511985	0.894	FALSE
GBSCOH1_0643	-0.18	0.523069	0.919	FALSE	-0.0332	0.905135	0.921	FALSE
GBSCOH1_0644	-0.284	0.350414	0.905	FALSE	-0.0636	0.830695	0.917	FALSE
GBSCOH1_0645	-0.283	0.0735543	0.824	FALSE	0.0486	0.736548	0.912	FALSE
GBSCOH1_0647	0.089	0.522832	0.919	FALSE	-0.102	0.466129	0.89	FALSE
GBSCOH1_0649	1.02	9.00176e-05	0.0121	FALSE	-0.547	0.00609311	0.31	FALSE
GBSCOH1_0654	0.08	0.655545	0.926	FALSE	0.101	0.574389	0.9	FALSE
GBSCOH1_0657	-0.0379	0.735939	0.93	FALSE	-0.0303	0.787104	0.915	FALSE
GBSCOH1_0662	-1.05	0.00179389	0.294	FALSE	0.974	0.00287187	0.177	FALSE
GBSCOH1_0664	-0.142	0.363306	0.906	FALSE	0.131	0.397416	0.881	FALSE
GBSCOH1_0665	0.0529	0.790647	0.932	FALSE	0.144	0.474174	0.89	FALSE
GBSCOH1_0672	0.0111	0.949974	0.938	FALSE	0.124	0.488579	0.892	FALSE
GBSCOH1_0673	-2.39	1.89485e-07	8.07e-11	TRUE	-0.164	0.369812	0.877	FALSE
GBSCOH1_0682	-0.0469	0.732192	0.93	FALSE	-0.235	0.11006	0.785	FALSE
GBSCOH1_0684	0.015	0.959596	0.938	FALSE	0.754	0.02759	0.601	FALSE
GBSCOH1_0687	0.169	0.309811	0.9	FALSE	0.0957	0.558561	0.899	FALSE
GBSCOH1_0691	-0.21	0.152462	0.868	FALSE	-0.312	0.0452525	0.679	FALSE
GBSCOH1_0695	0.615	0.00194036	0.309	FALSE	0.0705	0.634991	0.905	FALSE
GBSCOH1_0697	-0.0771	0.798227	0.932	FALSE	0.485	0.131594	0.802	FALSE
GBSCOH1_0698	-0.319	0.0691199	0.819	FALSE	0.0232	0.884444	0.92	FALSE
GBSCOH1_0701	-0.111	0.353785	0.905	FALSE	-0.0991	0.404578	0.882	FALSE
GBSCOH1_0703	-1.02	1.661e-05	0.000698	FALSE	-0.112	0.396974	0.881	FALSE
GBSCOH1_0705	-0.0863	0.655986	0.926	FALSE	-0.0905	0.640589	0.905	FALSE
GBSCOH1_0707	0.146	0.339456	0.903	FALSE	0.183	0.23773	0.849	FALSE
GBSCOH1_0712	-1.22	7.85179e-06	0.000126	FALSE	-1.06	2.38869e-05	8.41e-05	FALSE
GBSCOH1_0717	-0.42	0.00456689	0.47	FALSE	-0.115	0.336182	0.871	FALSE
GBSCOH1_0719	-0.161	0.194944	0.88	FALSE	-0.0331	0.780003	0.914	FALSE
GBSCOH1_0721	-0.325	0.103089	0.846	FALSE	-0.00662	0.971344	0.924	FALSE
GBSCOH1_0725	-0.15	0.350334	0.905	FALSE	-0.773	0.000611409	0.0365	FALSE
GBSCOH1_0729	0.0435	0.74679	0.93	FALSE	-0.152	0.275665	0.859	FALSE
GBSCOH1_0734	0.396	0.148563	0.866	FALSE	0.372	0.172302	0.825	FALSE
GBSCOH1_0744	-0.129	0.482519	0.916	FALSE	-0.189	0.31138	0.867	FALSE
GBSCOH1_0760	0	1	0.939	FALSE	6.43	3.1198e-11	5.99e-15	TRUE
GBSCOH1_0772	-0.19	0.281535	0.896	FALSE	0.203	0.250998	0.853	FALSE
GBSCOH1_0774	0.199	0.399522	0.909	FALSE	-0.0283	0.902931	0.921	FALSE
GBSCOH1_0780	-0.51	0.0798396	0.829	FALSE	-0.153	0.569723	0.9	FALSE
GBSCOH1_0783	0.143	0.354361	0.905	FALSE	-0.167	0.283157	0.861	FALSE
GBSCOH1_0784	-5.48	4.30675e-13	8.42e-15	TRUE	-5.48	4.30675e-13	5.99e-15	TRUE
GBSCOH1_0785	0.39	0.265269	0.894	FALSE	-0.134	0.693961	0.909	FALSE
GBSCOH1_0789	0.164	0.52972	0.919	FALSE	-0.218	0.407435	0.882	FALSE
GBSCOH1_0794	-0.395	0.04309	0.781	FALSE	-0.282	0.127911	0.799	FALSE
GBSCOH1_0799	-0.253	0.11185	0.851	FALSE	0.369	0.0302708	0.617	FALSE
GBSCOH1_0802	-0.145	0.389482	0.909	FALSE	-0.309	0.0851802	0.758	FALSE
GBSCOH1_0806	0.415	0.238068	0.889	FALSE	-0.0535	0.874119	0.919	FALSE
GBSCOH1_0812	-0.0553	0.701755	0.928	FALSE	0.0757	0.601753	0.902	FALSE
GBSCOH1_0813	-0.0626	0.710408	0.929	FALSE	0.0482	0.774733	0.914	FALSE
GBSCOH1_0814	0.0695	0.736926	0.93	FALSE	0.158	0.451166	0.888	FALSE
GBSCOH1_0821	-7.05	3.18977e-12	8.42e-15	TRUE	-7.05	3.18977e-12	5.99e-15	TRUE
GBSCOH1_0823	-0.503	0.0869472	0.835	FALSE	-0.277	0.317547	0.868	FALSE
GBSCOH1_0828	-0.195	0.206359	0.883	FALSE	-0.263	0.0988183	0.774	FALSE
GBSCOH1_0829	0.228	0.169625	0.873	FALSE	-0.00734	0.962706	0.923	FALSE
GBSCOH1_0833	0.0898	0.549582	0.92	FALSE	0.396	0.0224761	0.566	FALSE
GBSCOH1_0836	-0.522	0.0131501	0.645	FALSE	-0.223	0.221912	0.844	FALSE
GBSCOH1_0837	0.664	0.214197	0.884	FALSE	0.723	0.179089	0.828	FALSE
GBSCOH1_0838	1.84	7.61455e-08	2.89e-13	FALSE	1.95	4.71579e-08	5.99e-15	FALSE
GBSCOH1_0843	-0.0648	0.594071	0.923	FALSE	-0.0897	0.463975	0.889	FALSE
GBSCOH1_0846	-0.173	0.21579	0.885	FALSE	0.047	0.725292	0.911	FALSE
GBSCOH1_0847	0.571	0.0230397	0.717	FALSE	-0.207	0.348956	0.873	FALSE
GBSCOH1_0853	0.291	0.242874	0.89	FALSE	0.478	0.0701372	0.736	FALSE
GBSCOH1_0854	-0.0917	0.556546	0.921	FALSE	-0.13	0.408272	0.882	FALSE
GBSCOH1_0855	-0.273	0.168289	0.873	FALSE	-0.0737	0.696082	0.909	FALSE
GBSCOH1_0856	0.123	0.669261	0.927	FALSE	-0.0664	0.81699	0.916	FALSE
GBSCOH1_0860	0.0137	0.935355	0.937	FALSE	0.246	0.168264	0.823	FALSE
GBSCOH1_0863	-0.466	0.0348583	0.761	FALSE	-0.0966	0.620163	0.904	FALSE
GBSCOH1_0889	-0.419	0.0651602	0.815	FALSE	0.462	0.0459727	0.681	FALSE
GBSCOH1_0892	-0.0256	0.869719	0.935	FALSE	-0.235	0.154887	0.816	FALSE
GBSCOH1_0893	0.0393	0.721535	0.929	FALSE	0.119	0.294936	0.863	FALSE
GBSCOH1_0894	-0.137	0.3532	0.905	FALSE	-0.223	0.144053	0.81	FALSE
GBSCOH1_0896	0.227	0.178075	0.876	FALSE	-0.0173	0.914104	0.921	FALSE
GBSCOH1_0899	0.034	0.796697	0.932	FALSE	0.0891	0.50412	0.894	FALSE
GBSCOH1_0901	0.229	0.594808	0.923	FALSE	0.4	0.359559	0.875	FALSE
GBSCOH1_0903	0.111	0.469953	0.915	FALSE	0.194	0.220245	0.843	FALSE
GBSCOH1_0907	0.321	0.081516	0.831	FALSE	0.0634	0.707925	0.91	FALSE
GBSCOH1_0908	0.173	0.369592	0.907	FALSE	-0.0918	0.628319	0.904	FALSE
GBSCOH1_0909	0.274	0.537532	0.92	FALSE	-0.461	0.309236	0.866	FALSE
GBSCOH1_0910	-0.472	0.03157	0.752	FALSE	-0.312	0.127411	0.799	FALSE
GBSCOH1_0911	0.166	0.390465	0.909	FALSE	0.0575	0.762261	0.913	FALSE
GBSCOH1_0915	0.254	0.390629	0.909	FALSE	-0.227	0.44262	0.887	FALSE
GBSCOH1_0921	0.516	0.00407929	0.449	FALSE	0.00535	0.969472	0.924	FALSE
GBSCOH1_0922	-0.0512	0.664162	0.927	FALSE	-0.667	0.000223774	0.00934	FALSE
GBSCOH1_0923	0.559	0.0195746	0.698	FALSE	-0.0998	0.626274	0.904	FALSE
GBSCOH1_0926	-0.469	0.201489	0.881	FALSE	-0.765	0.0508063	0.695	FALSE
GBSCOH1_0927	-0.477	0.00690366	0.544	FALSE	-0.349	0.03167	0.624	FALSE
GBSCOH1_0933	-0.317	0.0426962	0.78	FALSE	-0.649	0.00089919	0.0541	FALSE
GBSCOH1_0934	0.0748	0.659057	0.926	FALSE	0.283	0.117482	0.791	FALSE
GBSCOH1_0936	0.206	0.175711	0.875	FALSE	-0.0431	0.765494	0.913	FALSE
GBSCOH1_0944	0.191	0.179338	0.876	FALSE	0.55	0.00219959	0.139	FALSE
GBSCOH1_0945	0.234	0.234836	0.888	FALSE	0.0598	0.75223	0.913	FALSE
GBSCOH1_0946	0.119	0.378708	0.908	FALSE	0.0437	0.742011	0.912	FALSE
GBSCOH1_0948	-6.25	4.14131e-13	8.42e-15	TRUE	-6.25	4.14131e-13	5.99e-15	TRUE
GBSCOH1_0949	0.649	0.00107534	0.206	FALSE	-8	4.05637e-13	5.99e-15	TRUE
GBSCOH1_0958	0.295	0.0800966	0.829	FALSE	-0.305	0.0717069	0.739	FALSE
GBSCOH1_0963	0.14	0.321273	0.901	FALSE	-0.281	0.063193	0.723	FALSE
GBSCOH1_0974	-0.117	0.334535	0.903	FALSE	-0.111	0.360836	0.875	FALSE
GBSCOH1_0976	0.2	0.158912	0.87	FALSE	-0.216	0.130435	0.801	FALSE
GBSCOH1_0977	0.198	0.27012	0.894	FALSE	-0.0121	0.944131	0.923	FALSE
GBSCOH1_0978	0.0809	0.564921	0.921	FALSE	0.302	0.0519663	0.698	FALSE
GBSCOH1_0989	-0.243	0.111302	0.85	FALSE	0.0105	0.940833	0.922	FALSE
GBSCOH1_0993	-6.49	1.31955e-13	8.42e-15	TRUE	-0.208	0.065795	0.728	FALSE
GBSCOH1_0995	0.428	0.017445	0.684	FALSE	-0.151	0.333729	0.871	FALSE
GBSCOH1_1008	-0.294	0.194036	0.88	FALSE	-0.456	0.056892	0.71	FALSE
GBSCOH1_1013	0.303	0.0569568	0.804	FALSE	-0.295	0.0623257	0.722	FALSE
GBSCOH1_1014	-0.0359	0.834572	0.934	FALSE	-0.0773	0.654155	0.906	FALSE
GBSCOH1_1016	-0.418	0.026669	0.734	FALSE	0.0366	0.822307	0.917	FALSE
GBSCOH1_1017	-0.13	0.404291	0.91	FALSE	-0.0555	0.717302	0.911	FALSE
GBSCOH1_1027	-6.36	6.36458e-12	8.42e-15	TRUE	0.125	0.422546	0.884	FALSE
GBSCOH1_1030	-6.1	3.10709e-13	8.42e-15	TRUE	0.49	0.000944677	0.0565	FALSE
GBSCOH1_1033	-0.0612	0.776881	0.931	FALSE	0.283	0.209312	0.84	FALSE
GBSCOH1_1036	0.846	9.71903e-05	0.0133	FALSE	0.331	0.0305323	0.618	FALSE
GBSCOH1_1040	0.521	0.0444269	0.784	FALSE	0.159	0.494639	0.893	FALSE
GBSCOH1_1044	0.338	0.29029	0.897	FALSE	0.399	0.217572	0.843	FALSE
GBSCOH1_1045	-0.0391	0.880396	0.935	FALSE	0.577	0.0474455	0.685	FALSE
GBSCOH1_1050	-1.14	0.000556437	0.116	FALSE	-0.794	0.00564493	0.295	FALSE
GBSCOH1_1051	0.00135	0.995034	0.939	FALSE	0.873	0.0024369	0.153	FALSE
GBSCOH1_1052	-0.141	0.383585	0.908	FALSE	-0.164	0.31616	0.868	FALSE
GBSCOH1_1053	0.0998	0.389651	0.909	FALSE	-6.28	4.66851e-13	5.99e-15	TRUE
GBSCOH1_1054	0.25	0.0542273	0.801	FALSE	-0.358	0.0112408	0.433	FALSE
GBSCOH1_1058	0.975	0.00357215	0.424	FALSE	0.0907	0.726338	0.911	FALSE
GBSCOH1_1061	-0.023	0.900971	0.936	FALSE	-0.149	0.429146	0.885	FALSE
GBSCOH1_1068	-0.00547	0.983506	0.939	FALSE	-0.0736	0.7813	0.914	FALSE
GBSCOH1_1070	-0.152	0.468117	0.915	FALSE	-0.621	0.0126951	0.457	FALSE
GBSCOH1_1071	0.0331	0.793477	0.932	FALSE	-0.474	0.00364068	0.215	FALSE
GBSCOH1_1072	0.0192	0.932974	0.937	FALSE	-0.435	0.0812903	0.753	FALSE
GBSCOH1_1075	0.159	0.324102	0.902	FALSE	-0.396	0.0280968	0.605	FALSE
GBSCOH1_1076	-0.0171	0.916059	0.936	FALSE	-0.258	0.136909	0.805	FALSE
GBSCOH1_1077	0.279	0.257851	0.892	FALSE	-0.354	0.15949	0.818	FALSE
GBSCOH1_1079	-0.015	0.926815	0.937	FALSE	0.0259	0.873484	0.919	FALSE
GBSCOH1_1085	-0.227	0.0691061	0.819	FALSE	-0.297	0.023948	0.577	FALSE
GBSCOH1_1093	0.0903	0.538274	0.92	FALSE	0.245	0.116164	0.79	FALSE
GBSCOH1_1094	0.11	0.460949	0.915	FALSE	-0.07	0.636399	0.905	FALSE
GBSCOH1_1095	-0.233	0.129028	0.859	FALSE	-0.152	0.302717	0.865	FALSE
GBSCOH1_1098	0.0169	0.927631	0.937	FALSE	-0.161	0.394994	0.881	FALSE
GBSCOH1_1100	-0.23	0.181454	0.877	FALSE	-0.0382	0.815068	0.916	FALSE
GBSCOH1_1112	-0.39	0.125066	0.857	FALSE	-0.272	0.268605	0.857	FALSE
GBSCOH1_1118	0.178	0.20938	0.883	FALSE	-0.0448	0.742134	0.912	FALSE
GBSCOH1_1119	1.31	0.00146131	0.258	FALSE	0.902	0.0129146	0.461	FALSE
GBSCOH1_1122	-1.14	0.000505354	0.106	FALSE	0.132	0.562493	0.899	FALSE
GBSCOH1_1127	-0.337	0.0403114	0.775	FALSE	-0.184	0.224602	0.845	FALSE
GBSCOH1_1132	0.18	0.282358	0.896	FALSE	-0.0409	0.800629	0.915	FALSE
GBSCOH1_1141	0.445	0.139151	0.863	FALSE	0.738	0.0246266	0.582	FALSE
GBSCOH1_1142	0.171	0.519804	0.919	FALSE	0.384	0.16722	0.822	FALSE
GBSCOH1_1144	-0.886	0.00871419	0.583	FALSE	-0.302	0.286904	0.861	FALSE
GBSCOH1_1156	0.309	0.0452583	0.785	FALSE	-0.17	0.234806	0.848	FALSE
GBSCOH1_1167	0.0471	0.701194	0.928	FALSE	-0.23	0.0843857	0.757	FALSE
GBSCOH1_1171	-0.311	0.188883	0.878	FALSE	-0.178	0.436451	0.886	FALSE
GBSCOH1_1176	-0.164	0.2535	0.892	FALSE	0.229	0.123589	0.796	FALSE
GBSCOH1_1184	-0.194	0.467018	0.915	FALSE	-0.0492	0.851274	0.918	FALSE
GBSCOH1_1187	0.312	0.067146	0.817	FALSE	0.0139	0.928101	0.922	FALSE
GBSCOH1_1190	0.408	0.0195496	0.698	FALSE	0.0812	0.588173	0.901	FALSE
GBSCOH1_1191	0.203	0.0823025	0.831	FALSE	0.0719	0.508149	0.894	FALSE
GBSCOH1_1193	-0.883	0.0262563	0.732	FALSE	0.37	0.296196	0.863	FALSE
GBSCOH1_1196	-0.195	0.371719	0.907	FALSE	0.395	0.0884323	0.762	FALSE
GBSCOH1_1197	0.504	0.0112499	0.623	FALSE	0.0111	0.946102	0.923	FALSE
GBSCOH1_1198	0.372	0.0144527	0.659	FALSE	-0.279	0.0499121	0.692	FALSE
GBSCOH1_1207	0.146	0.242973	0.89	FALSE	0.269	0.0456256	0.68	FALSE
GBSCOH1_1211	-0.88	0.0204488	0.703	FALSE	-0.0604	0.852089	0.918	FALSE
GBSCOH1_1213	-0.872	0.00341742	0.416	FALSE	0.509	0.0478751	0.687	FALSE
GBSCOH1_1220	0.964	3.23312e-05	0.00237	FALSE	0.544	0.00207732	0.132	FALSE
GBSCOH1_1221	0.969	2.8052e-05	0.00186	FALSE	0.735	0.000238034	0.0103	FALSE
GBSCOH1_1227	-0.656	0.208447	0.883	FALSE	-1.55	0.010487	0.419	FALSE
GBSCOH1_1232	0.179	0.252581	0.892	FALSE	0.0763	0.615637	0.903	FALSE
GBSCOH1_1237	-5.97	3.02141e-12	8.42e-15	TRUE	-0.0294	0.824575	0.917	FALSE
GBSCOH1_1240	-0.265	0.216867	0.885	FALSE	-0.056	0.785331	0.915	FALSE
GBSCOH1_1245	-0.496	0.00853712	0.58	FALSE	0.0316	0.836752	0.917	FALSE
GBSCOH1_1246	-0.786	0.00424592	0.457	FALSE	0.297	0.187988	0.832	FALSE
GBSCOH1_1251	0.0384	0.810203	0.933	FALSE	-0.207	0.214846	0.842	FALSE
GBSCOH1_1252	0.187	0.240493	0.889	FALSE	0.0329	0.829824	0.917	FALSE
GBSCOH1_1257	-0.0966	0.834195	0.934	FALSE	0.609	0.207249	0.839	FALSE
GBSCOH1_1259	0.00256	0.990636	0.939	FALSE	-0.351	0.131581	0.802	FALSE
GBSCOH1_1261	-0.404	0.059361	0.808	FALSE	-0.193	0.330039	0.87	FALSE
GBSCOH1_1263	-0.0596	0.807764	0.933	FALSE	-0.397	0.12898	0.8	FALSE
GBSCOH1_1264	0.206	0.263089	0.893	FALSE	-0.0584	0.74282	0.912	FALSE
GBSCOH1_1265	0.194	0.168524	0.873	FALSE	-0.204	0.150975	0.814	FALSE
GBSCOH1_1266	0.0249	0.842206	0.934	FALSE	-0.0804	0.525351	0.896	FALSE
GBSCOH1_1270	-0.188	0.195262	0.88	FALSE	-0.0348	0.801983	0.916	FALSE
GBSCOH1_1274	-0.479	0.212975	0.884	FALSE	0.568	0.14672	0.811	FALSE
GBSCOH1_1275	-0.504	0.113675	0.852	FALSE	0.621	0.0589809	0.715	FALSE
GBSCOH1_1277	-1.24	0.00422361	0.456	FALSE	1.21	0.00500643	0.272	FALSE
GBSCOH1_1279	-1.9	0.000331836	0.0677	FALSE	0.891	0.028628	0.608	FALSE
GBSCOH1_1280	-1.79	0.000740289	0.152	FALSE	1.14	0.0111532	0.431	FALSE
GBSCOH1_1281	-1.51	1.37173e-06	6.77e-07	FALSE	0.0413	0.771135	0.914	FALSE
GBSCOH1_1285	-0.267	0.292189	0.898	FALSE	-0.0621	0.80088	0.915	FALSE
GBSCOH1_1286	-0.262	0.0587533	0.807	FALSE	-0.0861	0.496197	0.893	FALSE
GBSCOH1_1287	-0.0258	0.866534	0.935	FALSE	0.0632	0.682395	0.908	FALSE
GBSCOH1_1288	-0.00583	0.970113	0.938	FALSE	-0.201	0.216535	0.842	FALSE
GBSCOH1_1292	-0.439	0.0127617	0.641	FALSE	-0.403	0.0193026	0.538	FALSE
GBSCOH1_1293	-0.0737	0.790238	0.932	FALSE	-0.0258	0.92577	0.922	FALSE
GBSCOH1_1294	-0.209	0.297011	0.898	FALSE	0.00656	0.973109	0.924	FALSE
GBSCOH1_1301	-1.44	0.00207152	0.321	FALSE	-0.795	0.0430901	0.672	FALSE
GBSCOH1_1312	-0.1	0.659789	0.926	FALSE	-0.174	0.451418	0.888	FALSE
GBSCOH1_1316	-0.244	0.328598	0.902	FALSE	0.0939	0.699854	0.909	FALSE
GBSCOH1_1317	0.197	0.273021	0.895	FALSE	-0.153	0.389383	0.88	FALSE
GBSCOH1_1318	-0.0302	0.906256	0.936	FALSE	-0.279	0.292883	0.863	FALSE
GBSCOH1_1319	0.44	0.0781762	0.828	FALSE	0.0362	0.8738	0.919	FALSE
GBSCOH1_1326	0.408	0.036638	0.766	FALSE	0.2	0.261188	0.855	FALSE
GBSCOH1_1327	-0.0967	0.509987	0.918	FALSE	-0.13	0.38077	0.879	FALSE
GBSCOH1_1328	0.178	0.356637	0.905	FALSE	-0.242	0.219335	0.843	FALSE
GBSCOH1_1329	-0.0618	0.711821	0.929	FALSE	-0.0757	0.651627	0.906	FALSE
GBSCOH1_1334	-0.52	0.0917863	0.838	FALSE	0.675	0.0366662	0.647	FALSE
GBSCOH1_1335	-0.499	0.108972	0.849	FALSE	0.102	0.723821	0.911	FALSE
GBSCOH1_1339	0.0602	0.751613	0.93	FALSE	0.0777	0.683463	0.908	FALSE
GBSCOH1_1341	-0.0531	0.699267	0.928	FALSE	0.00187	0.989077	0.925	FALSE
GBSCOH1_1342	0.0888	0.677153	0.927	FALSE	-0.159	0.460121	0.889	FALSE
GBSCOH1_1345	0.109	0.865819	0.935	FALSE	-1.3	0.0677242	0.732	FALSE
GBSCOH1_1348	1.45	4.28139e-06	2.51e-05	FALSE	1.05	5.81484e-05	0.00074	FALSE
GBSCOH1_1356	1.1	0.000376175	0.0778	FALSE	0.321	0.146143	0.811	FALSE
GBSCOH1_1357	-0.26	0.0665886	0.816	FALSE	-0.0342	0.790521	0.915	FALSE
GBSCOH1_1358	0.221	0.12766	0.858	FALSE	0.0153	0.910159	0.921	FALSE
GBSCOH1_1375	-0.77	0.000257636	0.0503	FALSE	-0.525	0.00341068	0.205	FALSE
GBSCOH1_1379	0.268	0.221175	0.886	FALSE	-0.0127	0.95151	0.923	FALSE
GBSCOH1_1386	0.0309	0.836672	0.934	FALSE	0.00315	0.983264	0.924	FALSE
GBSCOH1_1389	-0.385	0.0229894	0.717	FALSE	-0.407	0.0177207	0.522	FALSE
GBSCOH1_1390	-0.392	0.138092	0.863	FALSE	0.0748	0.763501	0.913	FALSE
GBSCOH1_1392	0.156	0.530087	0.919	FALSE	0.289	0.255187	0.854	FALSE
GBSCOH1_1393	0.298	0.386842	0.908	FALSE	0.273	0.426938	0.885	FALSE
GBSCOH1_1410	0.55	0.0410167	0.777	FALSE	-0.128	0.592607	0.902	FALSE
GBSCOH1_1414	0.479	0.124464	0.857	FALSE	-0.0435	0.881183	0.92	FALSE
GBSCOH1_1415	0.256	0.0643668	0.814	FALSE	-0.677	0.000319182	0.0158	FALSE
GBSCOH1_1418	-0.0763	0.724436	0.929	FALSE	0.183	0.406313	0.882	FALSE
GBSCOH1_1433	0.755	0.000572495	0.12	FALSE	0.361	0.0357464	0.643	FALSE
GBSCOH1_1439	-0.0876	0.473497	0.915	FALSE	-0.55	0.00105585	0.0636	FALSE
GBSCOH1_1440	0.0532	0.733006	0.93	FALSE	-0.059	0.705442	0.91	FALSE
GBSCOH1_1441	0.484	0.157931	0.87	FALSE	-0.152	0.640044	0.905	FALSE
GBSCOH1_1442	0.013	0.930696	0.937	FALSE	0.0951	0.528465	0.896	FALSE
GBSCOH1_1446	-0.316	0.0807318	0.83	FALSE	-0.298	0.0965411	0.772	FALSE
GBSCOH1_1451	-0.367	0.0539408	0.8	FALSE	0.0409	0.810862	0.916	FALSE
GBSCOH1_1455	0.522	0.00396067	0.444	FALSE	1.14	1.40945e-05	1.92e-05	FALSE
GBSCOH1_1458	-0.591	0.00133397	0.242	FALSE	0.0944	0.486662	0.892	FALSE
GBSCOH1_1459	-0.345	0.0169479	0.68	FALSE	0.0299	0.806688	0.916	FALSE
GBSCOH1_1460	-0.734	0.000955847	0.188	FALSE	0.431	0.0202943	0.547	FALSE
GBSCOH1_1463	0.326	0.0351558	0.762	FALSE	0.271	0.0694139	0.735	FALSE
GBSCOH1_1467	-0.123	0.471009	0.915	FALSE	-0.134	0.435748	0.886	FALSE
GBSCOH1_1468	0.149	0.332081	0.903	FALSE	-0.0895	0.553235	0.898	FALSE
GBSCOH1_1472	-0.0747	0.556051	0.921	FALSE	-0.208	0.122578	0.795	FALSE
GBSCOH1_1475	0.64	0.00114793	0.217	FALSE	0.0423	0.765888	0.913	FALSE
GBSCOH1_1476	0.583	0.0606234	0.809	FALSE	0.52	0.0883354	0.762	FALSE
GBSCOH1_1478	0.18	0.109756	0.85	FALSE	-0.0627	0.551757	0.898	FALSE
GBSCOH1_1480	0.169	0.205964	0.882	FALSE	-0.0396	0.756421	0.913	FALSE
GBSCOH1_1481	0.306	0.0271734	0.736	FALSE	-0.162	0.198314	0.836	FALSE
GBSCOH1_1482	0.00673	0.977168	0.938	FALSE	0.182	0.445505	0.887	FALSE
GBSCOH1_1483	0.161	0.328512	0.902	FALSE	-0.0482	0.764366	0.913	FALSE
GBSCOH1_1484	0.217	0.324517	0.902	FALSE	0.0418	0.845478	0.918	FALSE
GBSCOH1_1487	-0.208	0.19388	0.88	FALSE	-0.0138	0.92803	0.922	FALSE
GBSCOH1_1489	-0.616	0.049089	0.792	FALSE	0.396	0.178742	0.828	FALSE
GBSCOH1_1490	-0.114	0.550844	0.921	FALSE	0.109	0.568658	0.9	FALSE
GBSCOH1_1503	1.27	7.27304e-05	0.00902	FALSE	0.449	0.0402051	0.661	FALSE
GBSCOH1_1523	0.212	0.267731	0.894	FALSE	-0.0013	0.994391	0.925	FALSE
GBSCOH1_1534	-0.3	0.315444	0.901	FALSE	0.642	0.0486456	0.689	FALSE
GBSCOH1_1541	-0.221	0.0863191	0.834	FALSE	0.182	0.148273	0.812	FALSE
GBSCOH1_1554	-0.722	0.00285643	0.382	FALSE	-0.176	0.351645	0.874	FALSE
GBSCOH1_1555	-0.464	0.044514	0.784	FALSE	-0.297	0.170047	0.824	FALSE
GBSCOH1_1557	0.0438	0.780966	0.932	FALSE	0.254	0.130426	0.801	FALSE
GBSCOH1_1558	0.318	0.165401	0.872	FALSE	-0.0467	0.829816	0.917	FALSE
GBSCOH1_1563	0.278	0.0236831	0.721	FALSE	0.125	0.253592	0.853	FALSE
GBSCOH1_1565	0.0393	0.761993	0.931	FALSE	0.116	0.380431	0.878	FALSE
GBSCOH1_1567	0.18	0.349075	0.904	FALSE	-0.158	0.408162	0.882	FALSE
GBSCOH1_1569	-0.397	0.00382722	0.437	FALSE	-0.25	0.0385908	0.655	FALSE
GBSCOH1_1570	0.0797	0.497136	0.917	FALSE	0.179	0.145478	0.811	FALSE
GBSCOH1_1572	0.864	0.0851943	0.834	FALSE	0.872	0.0826649	0.755	FALSE
GBSCOH1_1578	0.249	0.555748	0.921	FALSE	0.181	0.668171	0.907	FALSE
GBSCOH1_1579	0.0712	0.725555	0.929	FALSE	-0.308	0.150898	0.814	FALSE
GBSCOH1_1581	0.229	0.203724	0.882	FALSE	-0.27	0.140525	0.808	FALSE
GBSCOH1_1586	-0.133	0.26602	0.894	FALSE	0.068	0.560526	0.899	FALSE
GBSCOH1_1587	-0.333	0.0367927	0.767	FALSE	-0.0491	0.727101	0.911	FALSE
GBSCOH1_1588	-0.371	0.0186897	0.692	FALSE	1.5	8.73207e-07	2.25e-10	FALSE
GBSCOH1_1589	-0.304	0.0213677	0.709	FALSE	1.11	2.65567e-06	4.82e-08	FALSE
GBSCOH1_1590	-0.66	0.000746314	0.153	FALSE	-0.0159	0.908129	0.921	FALSE
GBSCOH1_1591	-6.18	1.12838e-10	8.42e-15	TRUE	0.368	0.0944742	0.769	FALSE
GBSCOH1_1592	0	1	0.939	FALSE	6.17	1.00819e-11	5.99e-15	TRUE
GBSCOH1_1593	0.817	0.0798486	0.829	FALSE	-0.449	0.306493	0.866	FALSE
GBSCOH1_1613	-0.418	0.0313738	0.751	FALSE	0.185	0.289719	0.862	FALSE
GBSCOH1_1634	-0.604	0.000808954	0.164	FALSE	-0.147	0.263479	0.856	FALSE
GBSCOH1_1636	0.207	0.123195	0.856	FALSE	0.125	0.330441	0.87	FALSE
GBSCOH1_1638	-1.01	0.014375	0.658	FALSE	-7.42	2.7792e-09	5.99e-15	TRUE
GBSCOH1_1639	0.284	0.0603028	0.809	FALSE	0.178	0.210987	0.84	FALSE
GBSCOH1_1642	0.183	0.354275	0.905	FALSE	-0.106	0.585604	0.901	FALSE
GBSCOH1_1644	-1.47	5.34281e-07	1.47e-08	FALSE	0.108	0.389456	0.88	FALSE
GBSCOH1_1645	-0.665	0.00476813	0.478	FALSE	0.304	0.125436	0.797	FALSE
GBSCOH1_1662	0.409	0.0796357	0.829	FALSE	0.14	0.51744	0.895	FALSE
GBSCOH1_1663	-0.141	0.450738	0.914	FALSE	-0.254	0.189105	0.832	FALSE
GBSCOH1_1670	0.319	0.303057	0.899	FALSE	-0.195	0.520333	0.895	FALSE
GBSCOH1_1677	0.366	0.121282	0.855	FALSE	0.356	0.130514	0.801	FALSE
GBSCOH1_1681	0.0073	0.958332	0.938	FALSE	0.131	0.360133	0.875	FALSE
GBSCOH1_1682	-0.0556	0.643529	0.926	FALSE	0.253	0.0565848	0.709	FALSE
GBSCOH1_1687	0.0079	0.991493	0.939	FALSE	-0.604	0.423563	0.884	FALSE
GBSCOH1_1691	0.0707	0.594767	0.923	FALSE	-0.623	0.000839535	0.0507	FALSE
GBSCOH1_1692	0.843	0.00560241	0.507	FALSE	-0.235	0.341721	0.872	FALSE
GBSCOH1_1702	0.305	0.367819	0.906	FALSE	0.114	0.732053	0.911	FALSE
GBSCOH1_1705	-0.358	0.0667617	0.817	FALSE	0.477	0.0213952	0.557	FALSE
GBSCOH1_1707	-1.02	2.3348e-05	0.00135	FALSE	-0.433	0.00870521	0.381	FALSE
GBSCOH1_1708	-0.103	0.718106	0.929	FALSE	0.362	0.22447	0.845	FALSE
GBSCOH1_1710	0.52	0.0363221	0.765	FALSE	-0.212	0.3431	0.872	FALSE
GBSCOH1_1713	0.0526	0.626838	0.925	FALSE	0.178	0.121629	0.795	FALSE
GBSCOH1_1714	0.154	0.30824	0.9	FALSE	-0.181	0.235475	0.848	FALSE
GBSCOH1_1718	0.0849	0.631475	0.925	FALSE	0.0452	0.797455	0.915	FALSE
GBSCOH1_1734	-0.0617	0.828096	0.933	FALSE	0.32	0.276036	0.859	FALSE
GBSCOH1_1736	-0.55	0.0744052	0.824	FALSE	0.956	0.00655742	0.324	FALSE
GBSCOH1_1737	0.429	0.138942	0.863	FALSE	0.219	0.429871	0.885	FALSE
GBSCOH1_1740	-1.01	0.000547446	0.115	FALSE	-0.97	0.000729859	0.0442	FALSE
GBSCOH1_1742	-0.236	0.181345	0.876	FALSE	-0.329	0.0741329	0.743	FALSE
GBSCOH1_1743	-2.68	4.81166e-08	8.42e-15	TRUE	-1.12	7.93351e-05	0.00141	FALSE
GBSCOH1_1744	-6.69	2.16099e-13	8.42e-15	TRUE	-0.439	0.00270578	0.168	FALSE
GBSCOH1_1749	0.361	0.0295206	0.745	FALSE	0.317	0.0494665	0.691	FALSE
GBSCOH1_1750	-0.0857	0.685675	0.928	FALSE	0.232	0.287548	0.862	FALSE
GBSCOH1_1753	0.238	0.0883428	0.836	FALSE	0.000818	0.994919	0.925	FALSE
GBSCOH1_1756	-0.331	0.154189	0.868	FALSE	-0.0357	0.870521	0.919	FALSE
GBSCOH1_1757	0.182	0.137737	0.862	FALSE	0.21	0.0938751	0.769	FALSE
GBSCOH1_1760	-0.25	0.161728	0.871	FALSE	0.145	0.399106	0.881	FALSE
GBSCOH1_1763	-0.141	0.428613	0.912	FALSE	0.945	0.000336202	0.0169	FALSE
GBSCOH1_1780	-0.766	0.0238147	0.721	FALSE	0.391	0.200393	0.837	FALSE
GBSCOH1_1788	0.132	0.763162	0.931	FALSE	0.213	0.627892	0.904	FALSE
GBSCOH1_1802	-0.621	0.00923487	0.592	FALSE	0.199	0.319747	0.868	FALSE
GBSCOH1_1810	-0.375	0.327155	0.902	FALSE	2.12	0.000219003	0.00904	TRUE
GBSCOH1_1817	-0.37	0.0109063	0.618	FALSE	0.398	0.0074646	0.35	FALSE
GBSCOH1_1819	0.0333	0.84832	0.934	FALSE	-0.334	0.079566	0.751	FALSE
GBSCOH1_1825	0.826	0.0124286	0.637	FALSE	-0.0495	0.856816	0.918	FALSE
GBSCOH1_1834	0.101	0.434016	0.912	FALSE	-6.16	1.6134e-12	5.99e-15	TRUE
GBSCOH1_1835	0.0551	0.71364	0.929	FALSE	-0.148	0.333765	0.871	FALSE
GBSCOH1_1842	1.64	2.81042e-05	0.00187	FALSE	0.525	0.0361067	0.645	FALSE
GBSCOH1_1848	0.784	7.83213e-05	0.01	FALSE	0.0577	0.63332	0.905	FALSE
GBSCOH1_1853	-0.27	0.326654	0.902	FALSE	0.278	0.314056	0.867	FALSE
GBSCOH1_1856	0.0672	0.65309	0.926	FALSE	0.0227	0.878961	0.92	FALSE
GBSCOH1_1857	-0.616	0.0363484	0.765	FALSE	0.0214	0.933935	0.922	FALSE
GBSCOH1_1860	-0.241	0.317176	0.901	FALSE	-0.42	0.0977398	0.773	FALSE
GBSCOH1_1861	-0.337	0.166615	0.872	FALSE	0.233	0.325722	0.869	FALSE
GBSCOH1_1865	0.128	0.790017	0.932	FALSE	0.993	0.0622641	0.721	FALSE
GBSCOH1_1867	-0.00998	0.931885	0.937	FALSE	0.152	0.214222	0.841	FALSE
GBSCOH1_1869	0.327	0.083061	0.832	FALSE	0.658	0.00337001	0.203	FALSE
GBSCOH1_1872	-0.235	0.260567	0.893	FALSE	-0.316	0.140038	0.807	FALSE
GBSCOH1_1877	0.543	0.000952951	0.188	FALSE	0.278	0.0369832	0.649	FALSE
GBSCOH1_1878	0.31	0.0554277	0.802	FALSE	-0.00862	0.952713	0.923	FALSE
GBSCOH1_1879	-0.514	0.0407886	0.776	FALSE	0.328	0.162356	0.82	FALSE
GBSCOH1_1888	0.0786	0.596632	0.923	FALSE	-0.605	0.00212123	0.134	FALSE
GBSCOH1_1895	-0.187	0.1879	0.878	FALSE	-0.00583	0.965657	0.924	FALSE
GBSCOH1_1898	0.0263	0.857814	0.934	FALSE	-0.138	0.358181	0.875	FALSE
GBSCOH1_1901	-0.0507	0.714187	0.929	FALSE	-0.00991	0.942701	0.923	FALSE
GBSCOH1_1905	0.277	0.0832427	0.832	FALSE	-0.13	0.383998	0.879	FALSE
GBSCOH1_1906	-0.016	0.920512	0.937	FALSE	-0.0711	0.658765	0.907	FALSE
GBSCOH1_1911	-0.136	0.782427	0.932	FALSE	-0.959	0.0746057	0.743	FALSE
GBSCOH1_1916	0.104	0.359533	0.906	FALSE	0.221	0.0689807	0.734	FALSE
GBSCOH1_1917	-6.9	4.1673e-10	8.42e-15	TRUE	-0.0777	0.767065	0.914	FALSE
GBSCOH1_1921	2.03	9.45355e-06	0.000194	TRUE	1.15	0.000760303	0.046	FALSE
GBSCOH1_1923	0.39	0.0412271	0.777	FALSE	0.00305	0.985619	0.924	FALSE
GBSCOH1_1924	-1.1	6.64882e-05	0.00792	FALSE	0.0328	0.843084	0.918	FALSE
GBSCOH1_1927	0.139	0.306754	0.899	FALSE	0.139	0.306811	0.866	FALSE
GBSCOH1_1929	0.242	0.119801	0.855	FALSE	0.144	0.332917	0.871	FALSE
GBSCOH1_1930	0.103	0.494401	0.917	FALSE	-0.348	0.0387665	0.656	FALSE
GBSCOH1_1931	-0.0179	0.942932	0.937	FALSE	-4.36	1.817e-08	5.99e-15	TRUE
GBSCOH1_1933	0.00139	0.996527	0.939	FALSE	-0.334	0.310084	0.866	FALSE
GBSCOH1_1934	0.289	0.243956	0.89	FALSE	-0.0778	0.745234	0.912	FALSE
GBSCOH1_1967	-0.0607	0.672141	0.927	FALSE	-0.248	0.107408	0.783	FALSE
GBSCOH1_1969	-0.041	0.806488	0.933	FALSE	0.137	0.421021	0.884	FALSE
GBSCOH1_1972	-0.652	0.00941153	0.595	FALSE	-0.205	0.329605	0.87	FALSE
GBSCOH1_1973	0	1	0.939	FALSE	5.86	2.38891e-12	5.99e-15	TRUE
GBSCOH1_1976	-0.121	0.382919	0.908	FALSE	-0.0594	0.663218	0.907	FALSE
GBSCOH1_1977	-0.4	0.0379106	0.769	FALSE	-0.507	0.0130075	0.462	FALSE
GBSCOH1_1978	-0.179	0.280922	0.896	FALSE	-0.377	0.0383987	0.654	FALSE
GBSCOH1_1979	-0.107	0.49469	0.917	FALSE	-0.0218	0.88797	0.92	FALSE
GBSCOH1_1984	-0.466	0.0201029	0.701	FALSE	-0.408	0.035519	0.642	FALSE
GBSCOH1_1991	-9.6	7.78237e-12	8.42e-15	TRUE	-9.6	7.78237e-12	5.99e-15	TRUE
GBSCOH1_1994	0.258	0.0938219	0.84	FALSE	0.312	0.049896	0.692	FALSE
GBSCOH1_1997	0.343	0.0503265	0.794	FALSE	-0.257	0.125829	0.798	FALSE
GBSCOH1_1998	0.496	0.00153764	0.267	FALSE	-0.422	0.00417822	0.239	FALSE
GBSCOH1_2000	-0.346	0.0578531	0.806	FALSE	-0.52	0.00967525	0.403	FALSE
